# Supplementary material for: Lactate indices as predictors of in-hospital mortality or 90-day survival after admission to an intensive care unit in unselected critically ill patients
Source: PLoS One. 2020 Mar 9;15(3):e0229135. doi: 10.1371/journal.pone.0229135 (PMC7062275; doi:10.1371/journal.pone.0229135)
Supplement: S1 Data — (XLS) [file pone.0229135.s003.xls]

## Sheet: Sheet1
no	apsiii	sapsii	sofa	respiration	coagulation	liver	cardiovascular	cns	renal	aniongap_avg	albumin_avg	bands_avg	bicarbonate_avg	bilirubin_avg	creatinine_avg_mimic9	chloride_avg_mimic9	glucose_avg_mimic9	hematocrit_avg_mimic9	hemoglobin_avg_mimic9	lactate_avg_mimic9	platelet_avg_mimic9	potassium_avg_mimic9	ptt_avg_mimic9	inr_avg_mimic9	pt_avg_mimic9	sodium_avg_mimic9	bun_avg_mimic9	wbc_avg_mimic9	heartrate_mean_mimic9	sysbp_mean_mimic9	diasbp_mean_mimic9	meanbp_mean_mimic9	resprate_mean_mimic9	tempc_mean_mimic9	spo2_mean_mimic9	glucose_mean_mimic9	vent	rrt	vaso	gender	admittime	dischtime	los_hospita	age	ethnicity	admission_type	hospital_expire_flag	intime	outtime
1	84	67	6	0	3	0	1	1	1	22.1667	3.3	7	16.6667	0.4	1.46667	105.333	179.333	21.3429	6.6	9.14286	74.6667	4.43333	29.3333	1.5	15	139.667	29.1667	6.75	84.6071	136.656	58.875	85.3021	23.125	36.6319	90.375	140.731	1	0	0	M	2140-11-06 11:07:00	2140-11-09 20:36:00	3.3951	80.5123	OTHER	EMERGENCY	1	2140-11-06 11:09:19	2140-11-09 22:35:29
2	45	40	2		0		1	0	1	16			25		1.13333	104.5	144.5	43.05	14.6	3.11818	230.5	4.575	24.3	1.15	13.1	140.5	36.3333	13.65	62.6829	119.725	57.475	73.45	18.1707	36.127	94.3077	178	0	0	0	M	2120-05-20 23:04:00	2120-06-10 15:30:00	20.6847	62.5228	WHITE	EMERGENCY	0	2120-05-20 23:05:14	2120-06-04 19:26:09
3	59	63	6	3	1	0	1	0	1	18.75	2.4		15.75	0.7	1.4	105.571	141.222	39.4111	13.5444	7.35	140.167	4.17143	81.54	1.72	18.12	137	22.75	14.7167	84.2609	116.237	44.2368	64.4795	16.7455	36.9583	98.2245	148.786	1	0	1	M	2122-02-13 04:38:00	2122-03-03 13:40:00	18.3764	300.002	WHITE	EMERGENCY	0	2122-02-13 10:46:45	2122-02-25 18:05:48
4	69	49	12	3	2	2	4	0	1	13.8571	2.7		19.1429	1.83333	1.25	115.875	124.857	32.2455	10.1167	2.9	95.7	4.4	38.1714	1.75714	16.4857	144.75	31.75	20.74	109.357	105.634	63.0976	78.1956	15.6596	36.5065	98.7619	129.812	1	0	1	M	2133-03-31 04:24:00	2133-04-23 15:00:00	23.4417	55.0681	WHITE	EMERGENCY	0	2133-03-31 04:24:30	2133-04-10 20:52:09
5	90	70	11	3	2	0	3	0	3	18.6667	2.8		19.6667	1.1	1.84286	113.692	140.867	33.1857	10.9182	6.20909	101.4	4.66429	56.7333	1.45455	21.8667	143.846	35.4286	12.925	91.8421	126.814	66.5952	88.6349	14.1212	36.0921	96.9512	134.259	1	0	1	M	2116-01-08 00:56:00	2116-02-26 19:27:00	49.7715	85.5762	WHITE	EMERGENCY	1	2116-01-08 00:56:25	2116-02-26 20:53:40
6	75	69	8		0	0	4	1	3	16.6			18.6667	0.7	1.96667	107	130.5	27.1875	9.01429	3.975	242.167	4.92	21.9	1.3	14.9	137.333	53.1667	3.9	75.087	113.75	52.375	72.8333	24.1304	35.8333	99.2917	111.2	0	0	1	F	2181-08-13 00:55:00	2181-08-20 15:00:00	7.5868	85.3791	WHITE	EMERGENCY	0	2181-08-13 00:55:59	2181-08-16 22:57:10
7	42	39	4	2	1		1	0	0	10.3333		5	17		0.55	118.714	126.125	27.75	9.5625	1.45	164.25	3.5875	30.3333	1.16667	13.6333	140.857	11	15.925	91.1	114.043	49.3913	69.4583	17.32	37.1574	100	121.312	1	0	0	F	2142-11-10 17:17:00	2142-12-05 14:02:00	24.8646	60.3784	BLACK/AFRICAN AMERICAN	EMERGENCY	0	2142-11-10 17:22:17	2142-11-14 17:17:17
8	43	44	11	4	3	0	4	0	0	15.75	2.3		19.25	0.55	0.74	110	184.571	28.2667	9.63333	6.66923	106.875	3.72308	67.6	1.64286	17.2	139	6.2	5.46	118	117.754	72.3279	88.3115	19.4571	37.1541	99.0484	153.545	1	0	1	M	2121-08-07 12:26:00	2121-08-14 18:45:00	7.2632	63.28	WHITE	EMERGENCY	1	2121-08-07 12:27:05	2121-08-14 21:00:29
9	87	54	14	4	3	0	4	0	3	21.3333	2.4	9	13.3333	0.55	3.86667	109.333	110.167	36.1375	11.95	5.86667	58.4286	4.64286	89.6429	2.45714	24.4143	139.5	27.8333	19.8429	143.571	117.6	58.3143	77.1809	29.1176	37.0595	66.1111	114.688	1	0	1	M	2142-04-28 04:40:00	2142-06-11 15:40:00	44.4583	21.5315	BLACK/AFRICAN AMERICAN	EMERGENCY	0	2142-04-28 04:41:21	2142-05-21 23:52:28
10	70	57	9		3	2	1	0	3	16.6667	2.25	5.33333	17	1.8	2.66667	100	186.333	33.4833	11.55	3.50909	61.6667	4.3	31.92	1.82	16.48	129.167	46.1667	19.45	93.48	125.5	83.1667	97.2777	22.24	35.3241	94.8571	208.308	0	0	0	M	2139-08-24 22:00:00	2139-08-29 14:45:00	4.6979	42.744	WHITE	EMERGENCY	0	2139-08-24 22:01:44	2139-08-26 17:32:54
11	144	95	18	4	2	2	4	4	2	23	3.2		15.2	3.2	3.22	103	240.667	30.1444	9.82222	7.75	98.3333	3.64167	39.3778	2.05556	21.9444	136.625	45.4	25.3333	121.364	94.8333	69.3542	78.8767	19.6792	36.2871	94.5455	213	1	0	1	M	2180-12-06 23:04:00	2180-12-22 17:35:00	15.7715	67.0212	WHITE	EMERGENCY	0	2180-12-06 23:04:47	2180-12-16 17:58:15
12	80	63	16	3	4	2	4	0	3	13.3333	1.9	2	21	1.95	0.85	104.125	163.25	32.6	10.1714	3.67273	113.5	4.06364	30.32	1.4	14.62	132.778	19.5	10.1667	124.97	99.8974	62.359	79.5214	20.7429	37.5744	97.8438	149.062	1	0	1	M	2153-08-24 16:56:00	2153-09-06 15:40:00	12.9472	60.8876	WHITE	EMERGENCY	1	2153-09-04 14:40:21	2153-09-06 20:15:37
13	95	81	12	3	0	0	4	3	2	17.8333	2		22.5	0.8	1.53333	99.1111	161.667	34.07	11.4444	5.6375	242.167	4.63333	45.68	1.71667	15.7833	135.444	34.6667	15.1333	107.556	89.5044	46.4248	61.9196	16.5476	37.7345	97.8354	186.737	1	0	1	F	2125-11-06 21:00:00	2125-11-08 12:00:00	1.625	82.1808	WHITE	EMERGENCY	1	2125-11-06 21:02:03	2125-11-09 03:40:16
14	51	37	5	3	0	0	1	0	1	18.25			15.75	0.3	1.35	110	91.25	31.86	10.8333	5.43636	168	4.2875	43.1	1.7	15.8	139.5	19.25	13.3667	119.133	93.8448	51.0862	69.0819	19.0392	37.2389	96.8043	88	1	0	1	F	2151-03-19 07:15:00	2151-04-23 16:22:00	35.3799	56.1389	WHITE	ELECTIVE	0	2151-03-26 20:16:12	2151-04-10 23:06:06
15	56	40	4		1		1	1	1	15.25			29.25		1.575	101	144.75	25.675	9.275	3.625	165.5	4.375	36.44	2.4	24.86	141.25	26	11.475	93.7059	100.87	58.1304	69.3913	18.7714	36.1898	97.8438	147	0	0	1	M	2142-05-15 16:16:00	2142-06-21 14:38:00	36.9319	67.9979	WHITE	EMERGENCY	1	2142-05-15 16:18:42	2142-06-01 00:35:55
16	46	39	7	3	2	0	1	0	1	15.5	3.1		18.25	0.6	0.92	110.667	243.5	28.7333	10.5143	6.78571	126.833	4.26667	57.2	1.5	16.35	137.333	14	12.8667	106.107	127.828	71.3103	91.6429	19.3143	36.7778	99.6429	202.65	1	0	0	M	2183-10-14 00:52:00	2183-11-04 09:33:00	21.3618	49.0333	WHITE	EMERGENCY	0	2183-10-14 00:53:23	2183-10-24 18:26:58
17	31	40	4	1	2		1	0	0	11		13	24.6667		0.9	103.5	195.333	29.9231	10.25	4.19091	127.5	4.37	30.65	1.1	13.25	118.25	10.5	12.4167	95.75	136.273	61.6364	84.2121	13.7692	38.4653	99.5417	192.286	1	0	0	M	2126-12-29 18:42:00	2127-01-09 16:28:00	10.9069	70.4842	OTHER	EMERGENCY	0	2126-12-29 18:44:17	2127-01-05 12:03:38
18	49	43	4	0	0	0	4	0	0	17.25	4.7	17	17	0.3	0.62	113	226.333	32.2333	10.5	3.05556	190.6	4	22.75	1.3	13.9	142	9.8	24.72	84.8214	103.915	56.2766	72.6667	22.0571	36.7917	99.375	173.321	1	0	1	F	2187-07-31 18:34:00	2187-08-17 18:30:00	16.9972	75.1413	WHITE	EMERGENCY	0	2187-07-31 18:35:33	2187-08-17 18:33:49
19	60	44	10	3	2	2	2	0	1	20.3333	2.3		17.6667	1.6	1.21667	110	128.545	30.1308	10.5	7.5	98.5556	4.46923	50.3286	1.94286	19.9286	141.4	18.3333	10.3	94.1379	115.848	59.7879	81.7333	13.2903	36.3928	98.8276	123.182	1	0	1	F	2161-12-08 07:15:00	2162-01-21 10:10:00	44.1215	77.8588	WHITE	ELECTIVE	1	2161-12-08 23:26:17	2161-12-29 18:16:51
20	74	48	2	0	0	0	1	0	1	14.7778	3.1		10.1111	0.25	0.927273	126	425.071	37.9667	12.4667	1.31429	298.333	2.62727	28.8667	1.43333	14.5667	149.364	15.0909	16.9667	105	94.2041	51.5918	64.7755	28.0588	36.7639	99.3571	248.15	1	0	0	F	2134-01-02 15:10:00	2134-01-13 15:30:00	11.0139	44.5366	BLACK/AFRICAN AMERICAN	EMERGENCY	0	2134-01-02 15:11:27	2134-01-06 16:33:24
21	69	46	7	3	0	1	2	1	0	18	2.7		19	1.4	0.46	106.571	136.636	25.7286	8.71429	4.87778	480.25	4.21111	58.0333	2.85	27.2833	139.875	16	9.85	96.2759	119.387	62.9677	87.1936	17.8529	36.7449	97.2692	120.095	1	0	1	F	2199-02-15 07:15:00	2199-03-02 14:40:00	15.309	70.9127	WHITE	ELECTIVE	0	2199-02-22 14:37:59	2199-02-25 20:16:22
22	49	43	7	3	1	0	1	0	2	17	3.5		18.6667	0.3	2.475	108.75	130	35.0333	12.2667	4.65	166	3.61429	23.3333	1.1	12.8	140.6	38.5	11.3667	68.3125	152.788	53.3939	80.75	21.9167	36.9792	98.0857	134.333	1	0	1	M	2122-07-18 18:43:00	2122-07-21 18:00:00	2.9701	66.0542	UNKNOWN/NOT SPECIFIED	EMERGENCY	1	2122-07-18 18:43:51	2122-07-21 21:40:19
23	52	29	8	3	2	2	0	0	1	15	2.2	22	16	3.13333	1.45	114.167	100.667	30.8667	10.95	3.575	72.8	3.66667	46.08	1.5	16.38	141	20	13.44	114.562	126.848	71.0303	89.7879	20.7105	37.1042	99.9375	105.667	1	0	0	F	2125-02-22 04:03:00	2125-03-01 13:40:00	7.4007	22.413	WHITE	EMERGENCY	0	2125-02-22 04:04:31	2125-02-26 16:44:22
24	70	60	9	3	0	0	3	0	3	16.5		11.5	26.6667	0.4	1.66667	98.875	213.2	31.1125	9.8375	2.79333	281.333	4.125	27.7667	1.1	12.7333	136.222	41.6667	22.35	96.8667	111.733	47.2889	65.9333	25.32	36.5741	97.0217	181.303	1	0	1	F	2103-01-15 07:58:00	2103-02-02 16:15:00	18.3451	75.3345	WHITE	EMERGENCY	0	2103-01-15 07:58:31	2103-02-02 16:17:05
25	49	41	9	2	2	1	3	0	1	14			18.5	1.7	1.05	112.2	100.929	26.8	8.77778	2.28571	99.3333	5.24545	68.5	1.5	16.7	136.8	27.5	11.9333	97.7292	106.214	61.3036	74.0179	21.8545	36.9429	98.8571	107.235	1	0	1	M	2184-01-15 07:15:00	2184-01-21 13:10:00	6.2465	82.5625	WHITE	ELECTIVE	0	2184-01-15 10:11:19	2184-01-19 10:57:35
26	56	49	9	2	1		4	0	2	21.3333			23.3333		2.16667	104.833	252.824	34.72	12.75	7.96667	148.5	4.75556	81.45	1.66667	15.6667	144.143	30.6667	23.9667	97.5636	99.3818	65.2545	79.5455	10.6333	37.4255	95	150.2	1	1	1	M	2119-05-08 20:48:00	2119-05-11 08:55:00	2.5049	60.8743	UNKNOWN/NOT SPECIFIED	EMERGENCY	1	2119-05-08 20:48:37	2119-05-11 10:42:03
27	115	56	15	3	1	4	4	0	3	30.8333	2.2	9	15	22.075	4.1	107.5	156.4	31.5857	9.76	13.3667	167.833	4.07143	143.843	2.41429	24.0571	149.143	44	62.22	83	109.875	57.1607	74.3988	23.0217	36.2	82.875	131.517	1	0	1	M	2102-03-20 19:06:00	2102-04-03 11:05:00	13.666	45.3995	BLACK/AFRICAN AMERICAN	EMERGENCY	1	2102-03-31 03:46:10	2102-04-03 13:05:57
28	90	46	9	0	3	2	0	0	4	25.8333	2.35	18	8	2.23333	2.28333	106.125	196.154	30.7125	10.425	3.35789	54.3333	3.29	33.9	1.4	15.325	135.75	39.8333	10.6333	103.071	136.185	81.9259	101.333	22.9118	36.1881	99.2143	153.744	1	0	0	F	2163-06-23 11:27:00	2163-07-07 17:13:00	14.2403	47.1016	BLACK/AFRICAN AMERICAN	EMERGENCY	0	2163-06-23 11:28:06	2163-07-02 20:14:02
29	54	41	13	1	2	2	4	1	3	13.8333	3.05	15	17.1667	3.56667	1.12	112.833	121.5	33.4	11.2286	2.69091	78	4.13333	36.85	1.95	17.15	139.667	13.8333	9.5	70.0345	107.897	50.9655	68.1071	21.8621	37.1429	97.069	136.154	0	0	1	M	2198-03-09 12:27:00	2198-03-15 15:15:00	6.1167	63.0336	WHITE	EMERGENCY	0	2198-03-09 12:30:48	2198-03-13 14:11:41
30	80	64	12	0	2		4	3	3	20			18.75		3.225	107.5	136.143	31.08	9.86	5.28889	124.5	4.47143	72.9667	2.96667	28.6667	142	16.75	17.425	85.1481	94.0667	50.2	64.3171	26.9	36.7847	94.2308	146.286	1	1	1	M	2107-01-05 14:23:00	2107-01-30 01:36:00	24.4674	83.6147	WHITE	EMERGENCY	1	2107-01-15 15:58:53	2107-01-30 04:29:09
31	47	46	7	4	2	0	1	0	0	12.3333	2.8		23.6667	0.5	0.575	111.5	200.143	33.1875	11.65	3.03333	115	3.61667	34.425	1.475	15.225	142.5	17.75	13.82	92.28	141.357	64.5714	91.0247	26.0606	36.8294	97.7143	178	1	0	0	F	2191-01-16 00:38:00	2191-02-03 16:53:00	18.6771	78.4604	WHITE	EMERGENCY	0	2191-01-16 00:39:05	2191-02-03 17:00:26
32	34	19	3	2	0	1	0	0	0	16.2	4	13	26.2	1.25	0.92	98.6	124.2	31.5167	9.85	4.3375	199.2	3.06	26.8	1.3	14.2	137.8	17.6	25.18	95.3333	130	72.7826	92.0725	19.7143	36.9444	96.5	133.25	0	0	0	M	2109-04-28 01:29:00	2109-05-02 20:00:00	4.7715	50.9992	WHITE	EMERGENCY	0	2109-04-28 01:31:13	2109-04-29 16:32:49
33	96	71	13	4	2	2	3	0	2	26.8571		1	15.5714	3.5	2.04286	108.286	152.7	31.1818	10.4778	10.2941	122.875	4.46429	40.3833	2.2	18.6	146.286	40.7143	12.5167	96.881	93.025	67.325	79.641	26.7317	35.1923	85.2414	142.125	1	0	1	M	2169-01-31 05:27:00	2169-02-05 12:00:00	5.2729	80.9086	WHITE	EMERGENCY	1	2169-01-31 05:27:57	2169-02-06 01:27:07
34	58	57	9	3	0	2	1	0	3	17.25	1.75		17.75	2.85	0.775	112.25	164.333	39.0333	12.9375	5.77857	260.25	4.38333	37.4	1.45	14.7	143	10.75	23.75	74.963	120.964	59.6786	80.0595	16.3939	36.6148	98.2593	159.833	1	0	1	M	2110-01-10 07:15:00	2110-02-05 12:30:00	26.2188	73.626	WHITE	ELECTIVE	0	2110-01-11 01:39:02	2110-01-19 23:39:51
35	123	74	15	3	2	3	3	0	4	29.75	2.05		14.75	8.35	1.5	107.143	103.857	32.2687	10.9	9.675	181.778	4.45	79.2889	2.65556	25.7556	136.857	16.5	22.4	89.5833	97.5484	45.6452	60.8361	20.625	35.9947	81.4	100.714	1	0	1	M	2129-10-24 17:04:00	2129-11-18 12:00:00	24.7889	66.7248	UNKNOWN/NOT SPECIFIED	EMERGENCY	1	2129-11-11 13:17:31	2129-11-19 02:41:55
36	67	39	10	3	3	3	0	0	1	17.6667			24.6667	10.2	1.56667	96.6364	195	29.8667	10.4	4.59167	74.1	3.85833	58.6	1.7	15.9	131.833	46.6667	3	106.231	134.192	65.5	85.7692	12.7143	36.8894	98.1154	197.273	1	0	0	M	2138-03-20 02:19:00	2138-04-07 13:46:00	18.4771	54.8434	WHITE	EMERGENCY	0	2138-03-20 19:33:32	2138-03-24 15:14:18
37	59	46	5	2	2	0	1	0	0	13.4	3	9	21.4	0.5	0.7	108.2	91.8	24.1429	8.34286	3.41111	81	3.46	39.4667	1.3	14.3333	139.6	28.2	14.9167	94.4	110.559	42.2647	65	27.3333	37.3657	99.0882	88.3	1	0	0	M	2125-12-13 19:32:00	2126-01-06 14:20:00	23.7833	76.3023	WHITE	EMERGENCY	0	2125-12-13 19:33:19	2125-12-22 18:40:38
38	89	45	5	0	1	0	3	0	1	24.6667		18	16	0.266667	1.25714	93	275.333	23.7333	6.88	5.95	333.25	3.8875	37.975	1.25	14.175	129.857	28.8571	12.25	114.074	107.091	60.6364	72.6176	26.697	36.6635	99.4444	245.55	1	0	1	F	2165-04-15 07:30:00	2165-04-22 18:30:00	7.4583	54.0746	WHITE	EMERGENCY	0	2165-04-15 07:31:34	2165-04-22 18:42:38
39	108	83	14	4	0	2	4	0	4	25.1667	3	12	12.5	3.3	2	107.75	133.615	31.4412	10.0882	14.2	531.625	4.63077	39.1222	2.82222	20.1222	142.417	41.5	23.1625	80.1379	125.717	60.0833	81.5484	22.1091	34.4747	92.7895	134.08	1	0	1	F	2158-12-24 15:35:00	2158-12-26 00:04:00	1.3535	79.1384	OTHER	EMERGENCY	1	2158-12-24 15:36:43	2158-12-26 00:58:01
40	60	53	8	2	0	0	3	0	3	16	1.65		18.8333	0.575	1.01667	103.1	93.2143	33.19	10.84	6.43636	344.833	3.91	41.58	1.78	16.22	133	12.8333	15.6	118.583	99.8333	54.3958	72.5	17.4118	36.3254	98.1522	88.0769	1	0	1	F	2120-09-19 07:15:00	2120-10-17 19:20:00	28.5035	69.5328	WHITE	ELECTIVE	0	2120-09-26 16:48:08	2120-10-12 17:22:35
41	59	48	8	0	1	0	4	0	3	18.8	3.3	15	14.8	0.3	0.725	117	180.143	24.5286	8.42857	3.6	181	3.58571	28.1	1.2	13.95	146.286	17.5	15.48	111.574	116.37	66	83.6049	22.1667	37.3413	99.5152	146.111	1	0	1	F	2103-09-16 09:32:00	2103-10-01 00:42:00	14.6319	51.7339	WHITE	EMERGENCY	1	2103-09-16 09:33:00	2103-10-01 01:21:56
42	97	66	5	0	2		1	0	2	14.5		28	15.5		1.52	110.333	99.8333	24.7714	8.68333	1.59	127.4	3.86667	34.7	1.3	14.5	136.333	61.6	0.44	138.947	99.2051	61.8205	73.2222	21.8409	36.9872	98.6667	94.6429	1	0	1	M	2130-02-24 16:44:00	2130-03-07 16:40:00	10.9972	76.8742	ASIAN	EMERGENCY	0	2130-02-24 16:45:48	2130-03-01 18:37:00
43	119	75	18	4	2	4	4	0	4	24.6	3.7		14.6364	17.25	5.05455	102.091	161	33.7545	12.1091	6.51667	80.2727	4.44545	68.7364	1.95833	20.0167	136.5	69.2727	4.96364	69.5833	109.398	58.25	74.7099	34.9701	35.7302	94.9375	145.438	1	1	1	M	2117-04-27 09:21:00	2117-05-26 12:00:00	29.1104	44.9357	WHITE	EMERGENCY	1	2117-05-10 13:15:41	2117-05-27 05:02:52
44	31	50	11	4	2	1	4	0	0	14.3333			18.3333	1.25	1	109.333	92.1111	37.6	12.7	4.20625	72	4.07778	70.26	1.52	15.14	137.333	10.6667	20.6667	90.8	108.323	65.5806	81.871	23.65	36.8183	93.8889	89.375	1	0	1	M	2147-04-09 00:16:00	2147-06-07 15:30:00	59.6347	67.5826	HISPANIC OR LATINO	EMERGENCY	0	2147-04-12 15:44:13	2147-06-07 15:18:28
45	43	35	5	1	2		1	0	1	17.6			18		0.96	107.429	191.667	29.0111	10.0714	5.23333	117.5	4.37143	32.1	1.43333	14.4667	138.143	19	14	83.9091	115.485	64.5758	83.2424	15.72	36.184	99.6571	178.2	1	0	0	F	2115-12-03 07:15:00	2116-01-01 16:00:00	29.3646	70.847	ASIAN - CHINESE	ELECTIVE	0	2115-12-03 18:13:47	2115-12-07 18:51:32
46	81	56	5	0	0		1	0	4	26.3333		5	22.3333		3.7	102.5	231.333	24.2444	8.1875	10.6778	313.8	4.51429	113.05	3.36667	31.6333	138	36.3333	25.38	95.9737	109.079	47.2105	71.5789	18.1277	36.8294	99.9286	203.643	1	1	0	M	2189-11-25 22:28:00	2189-12-10 14:30:00	14.6681	73.8933	WHITE	EMERGENCY	0	2189-12-01 14:06:22	2189-12-06 16:01:58
47	60	44	12	4	2	1	4	0	1	15.4	2.5		17	1.13333	1.02	113.5	212.889	33.8917	11.6182	4.03333	106.833	4.13333	58.38	1.5	14.94	141.5	17.4	15.54	114.235	123.972	88.6944	105.571	21	36.85	96.5789	189.852	1	0	1	M	2189-04-29 20:16:00	2189-05-18 13:30:00	18.7181	47.3052	UNKNOWN/NOT SPECIFIED	EMERGENCY	0	2189-04-29 20:16:58	2189-05-11 12:55:21
48	55	43	9	3	2	3	0	0	1	14	3.1		27	8.1	1.3	104.75	145.083	31.8429	10.8214	3.22857	89.3333	4.05833	63.5167	1.7	16.4083	138.083	25	6.06	97.2692	158.731	81.6154	106.038	15.4194	36.79	95.96	170.3	1	0	0	M	2196-11-10 15:39:00	2196-11-29 22:00:00	19.2646	43.1403	WHITE	EMERGENCY	0	2196-11-10 23:31:03	2196-11-15 17:46:45
49	71	57	13	2	2	2	1	2	4	15			23	4.6	8.5	102	142	27.65	8.5	2.3	74	4.4	53.7	2.5	25.8	136	58	20.6	88.3704	89.0645	44.7742	56.6129	14.6667	37.4028	95.0741	147.5	0	1	0	M	2175-12-01 16:44:00	2175-12-19 16:45:00	18.0007	47.7757	WHITE	EMERGENCY	0	2175-12-03 13:37:01	2175-12-05 22:20:14
50	103	66	10	3	1	1	2	0	3	13	1.63333		18	1.26667	1.2	110.333	168.909	31.4625	10.9833	3.20769	129	4.46364	131.55	1.4	15.6	133.5	24.6667	16.5	108.119	102.593	64.8136	78.5593	21.2353	36.5741	97.4318	160.353	1	0	1	F	2196-05-28 00:33:00	2196-06-12 02:25:00	15.0778	60.5298	WHITE	EMERGENCY	1	2196-06-09 09:00:40	2196-06-12 08:49:36
51	109	71	15	4	2	3	4	0	2	31.25	2.35	31.5	13.5	7.85	2.55	102.571	92.6154	32.1917	10.8167	15.4688	127	3.8625	47.48	2.72	19.84	140.714	56.5	14.94	112.761	101.607	42.3393	59.3272	27.1373	36.3722	97.3409	80.3636	1	0	1	M	2150-04-06 11:19:00	2150-04-07 19:30:00	1.341	57.6261	WHITE	EMERGENCY	1	2150-04-06 11:24:00	2150-04-07 23:17:27
52	87	62	14	4	2	0	4	0	4	23	2.9		22.6667	1.1	4.36667	101.333	184	33.14	10.45	7.8875	66	4.95	43.85	1.5	15.45	142	57.6667	15.9333	105.578	93.7333	51.6	69.0222	29.8039	38.9402	95.5778	170.346	1	1	1	M	2151-03-25 15:59:00	2151-03-27 12:00:00	1.834	62.5248	UNKNOWN/NOT SPECIFIED	EMERGENCY	1	2151-03-25 15:59:31	2151-03-28 00:41:01
53	52	31	5	3	0	0	1	0	1	11.4	1.7		22	0.6	1.38	108	130	30.4143	11.275	4.63333	342	5.0875	29.7	1.3	14.2	136.2	12.6	18.8	122.385	112.111	70.2593	82.9615	25.5143	37.7302	97.5667	123.333	1	0	0	M	2140-03-02 07:15:00	2140-03-28 15:30:00	26.3438	45.7787	WHITE	ELECTIVE	0	2140-03-03 21:39:03	2140-03-06 11:45:16
54	49	44	9	3	0	0	4	1	1	12.75	3	23.5	25.5	0.8	0.95	106.25	169.25	26.6	8.5	2.14	226	4.925	28.55	1.05	13.15	139.5	35.25	9.2	99.6098	106.465	52.4884	70.5504	13.9574	36.8167	97.6429	173.762	1	0	1	F	2108-03-04 15:25:00	2108-03-20 12:00:00	15.8576	43.551	WHITE	EMERGENCY	0	2108-03-04 15:26:10	2108-03-12 15:08:41
55	82	74	11	3	0	0	3	3	2	20	3.8		18.5	0.4	2.225	104.75	143.6	38.35	13.1	3.1	235	5.16667	23.4	1	11.8	138	31.25	9.8	70	121.694	50.9388	78.8933	14.88	36.4	99.5476	130.909	1	0	1	M	2148-05-14 23:21:00	2148-05-25 16:20:00	10.7076	76.1303	WHITE	EMERGENCY	0	2148-05-14 23:28:25	2148-05-18 22:42:34
56	54	39	8	3	0	0	1	0	4	19	2.3	5	18	0.35	4.75	112.5	132.4	32.675	10.8	2.48	268.5	4	27.4	1.2	13.95	145.5	40	18.4	105.595	117.489	62.0667	79.9333	26.549	38.0228	96.5111	148.2	1	0	0	M	2102-02-05 15:23:00	2102-03-01 11:30:00	23.8382	50.4313	WHITE	EMERGENCY	0	2102-02-05 15:26:06	2102-03-01 12:48:14
57	32	28	5		1	0	4	0	0	14.3333	3.4		25.6667	0.5	0.9	106	181.2	36.075	12.6333	3.11667	140.667	3.7	33.5	1.1	13	142.333	19	7.8	109.903	125.828	81.4483	92.1429	16.7368	37.1389	99.0323	176	1	0	1	M	2124-06-05 03:54:00	2124-06-12 15:50:00	7.4972	84.9879	WHITE	EMERGENCY	0	2124-06-05 03:54:56	2124-06-09 01:12:37
58	77	42	10	2	0		4	0	4	24.2		25	16		5.25	101	80	37.6667	11.76	3.09	260.333	5.88571	44.5	2.96667	28.5667	135.4	57	5.03333	108.467	93.1379	47.8966	64.6552	19.3714	37.7716	89.5862	80.8824	1	1	1	F	2183-04-14 16:01:00	2183-04-16 10:30:00	1.7701	58.0729	WHITE	EMERGENCY	1	2183-04-14 16:02:06	2183-04-16 11:54:14
59	66	53	2		1	0	1	0	0	16.8889	2.3		17.1111	0.2	0.811111	109.556	163.3	26.8143	8.4	2.56667	125.75	3.78	20	1	12.6	139.667	19.2222	12.9	107.323	104.417	52.6944	61.0625	24	37.8924	95.6129	134	0	0	1	F	2152-06-04 02:56:00	2152-06-13 14:28:00	9.4806	65.6636	BLACK/AFRICAN AMERICAN	EMERGENCY	1	2152-06-04 02:57:43	2152-06-13 17:49:01
60	38	36	6	4	0	0	1	0	1	12.3333			26.3333	1	1.125	110.6	166	33.52	12.44	3.18182	231.8	4.26	29.4375	1.3125	14.1	144.5	20.25	33.65	94.5143	115.22	65.8049	83.5214	27.0889	37.0153	98.2895	154.833	1	0	0	M	2135-03-26 03:26:00	2135-04-15 15:00:00	20.4819	43.5715	OTHER	EMERGENCY	0	2135-03-26 03:27:03	2135-04-03 17:13:20
61	76	42	10	0	0	2	4	0	4	17.7143	1.63333		16.8571	2.2	1.27143	103.75	148.25	38.7222	12.9714	3.0875	533	4.1625	26.6	1.24	13.7	134.25	22.4286	10.84	95.1111	98.6	59.52	75.7933	17.1818	37.9323	99.9615	136	1	0	1	F	2171-10-09 10:39:00	2171-12-23 16:30:00	75.2438	50.6991	WHITE	EMERGENCY	0	2171-11-08 22:38:04	2171-11-27 11:47:02
62	77	52	11	3	2	3	1	0	2	32.8	2.6		19.3333	4.41429	2.31667	101.909	159.364	32.875	11.4417	11.03	125.333	4.52727	60.0273	2.04545	17.5636	146.545	46.5	11.95	89.3514	104.241	56.7931	73.9643	17.7045	37.2481	98.186	176.909	1	0	1	F	2171-07-29 00:27:00	2171-09-13 14:29:00	46.5847	50.5008	WHITE	EMERGENCY	0	2171-07-30 04:07:59	2171-08-12 17:05:39
63	51	34	3	0	2	0	1	0	0	10.75			20.75	0.4	0.9	107	180.429	31.55	10.9286	2.51429	118.2	3.6125	34.26	1.32	14.74	132.833	16.4	6.38	71.04	119.556	58.9259	80.9753	13.8125	35.4792	99.5	173	1	0	0	F	2197-08-28 20:22:00	2197-09-11 15:38:00	13.8028	70.8814	WHITE	EMERGENCY	0	2197-08-28 20:22:59	2197-09-04 16:10:08
64	91	66	10	3	0	0	4	3	0	14.5	1.85	37	14	0.25	0.633333	111	139.5	36.45	12.35	3.01111	412.5	3.5	109.733	2.16667	17.4	137	15.6667	16.15	77.1667	104.435	42.6087	64.0797	24.94	36.3148	97.3778	137.571	1	0	1	F	2195-09-14 22:25:00	2195-09-26 12:45:00	11.5972	300.004	WHITE	EMERGENCY	1	2195-09-23 18:18:04	2195-09-25 22:50:40
65	49	27	7	3	3	0	1	0	0	10.5	2.4		24.5	1	0.566667	107	178.7	40.0667	13.6	3.45714	92.8571	3.88571	27.7857	1.25714	14.2	141	7.33333	19.6667	117.138	108.697	75.5455	87.4048	26.4167	36.9259	98.9	168.895	1	0	0	F	2120-05-05 09:23:00	2120-05-28 15:55:00	23.2722	28.7984	WHITE	EMERGENCY	0	2120-05-05 09:23:44	2120-05-18 17:48:19
66	72	42	13	2	2	3	4	0	2	20	2.4		24	4.2	2.775	105.571	97.75	29.9444	10.3	3.95556	94.8	4.04	42.24	1.78	19.22	143.714	22	9.5	109.375	95	36.72	52.52	17.9565	37.904	100	84.5556	1	0	1	F	2204-02-04 06:47:00	2204-02-09 12:00:00	5.2174	40.4425	WHITE	EMERGENCY	1	2204-02-04 06:48:42	2204-02-10 02:55:42
67	61	46	12	3	0	2	4	0	3	20.5714	2.8	19.3333	13.5714	1.85	2.92857	105.143	201.429	30.3875	10.55	3.6	219.571	3.9	31.5333	1.26667	14.2	135.286	40.8571	24.0429	83.8056	112.622	64.5676	81.8649	26.7619	37.254	98.7105	165.379	1	0	1	F	2196-08-31 13:50:00	2196-09-09 13:35:00	8.9896	67.6745	WHITE	EMERGENCY	0	2196-08-31 13:51:25	2196-09-09 13:39:52
68	38	28	8	3	1	2	1	0	1	11.5	2.7		21.75	3.9	1.075	111.25	137.25	33.9231	12.2455	3.22	171.286	4.125	45.5571	1.27143	13.7571	141.333	16.6	12.44	113.92	126.719	65	86.8854	18.1	37.1759	99.5926	126.7	1	0	1	M	2185-12-08 17:32:00	2185-12-24 11:25:00	15.7451	35.0035	WHITE	EMERGENCY	0	2185-12-08 17:34:07	2185-12-20 16:22:58
69	104	67	15	3	3	2	3	0	4	29.3333	1.4	5	13	2.86667	5.75	93	120.455	26.2182	9.06	9.225	51.5	5.55	92.45	2.725	26.425	128.1	80.3333	5.48	104.639	108.132	51.2895	66.4865	24.8889	35.1259	59	146.944	1	1	1	M	2189-06-27 17:58:00	2189-07-04 19:21:00	7.0576	79.2235	UNKNOWN/NOT SPECIFIED	EMERGENCY	1	2189-07-02 03:30:11	2189-07-04 23:42:37
70	95	49	14	4	3	2	4	0	1	20.8889	2.4	16.4	15.7778	0.933333	1.23333	105.444	99	30.9	10.1	8.825	116.6	3.21111	87.45	2.41	18.98	138.778	13.4444	8.88	138.194	93.7971	63.5797	76.5619	27.7879	35.5432	85.4844	101	1	1	1	F	2125-06-03 11:12:00	2125-06-25 16:00:00	22.2	34.6331	WHITE	EMERGENCY	0	2125-06-03 14:36:38	2125-06-16 19:22:56
71	74	60	7	1	0	0	3	1	2	20.25	2.1	22	17	0.4	1.25	109.444	186.6	35.9375	11.7875	6.96	767.2	4.32222	36.5	1.52	16.76	143.5	26	16.34	124.682	109.531	53.9012	69.6543	21.9559	36.5794	99.25	154.714	1	0	1	F	2182-10-29 16:51:00	2182-12-19 14:21:00	50.8958	72.918	WHITE	EMERGENCY	0	2182-10-29 16:52:04	2182-11-07 17:33:51
72	70	56	7	0	0	1	4	0	2	20.1429	2.7	28	17.7143	1.8	1.67143	110.889	140	36.72	12.25	6.075	441.571	4.07	30.65	1.51667	16.6833	141.222	28.8571	11.1857	118.636	105.073	52.4545	67.0909	20.6429	36.7385	96.6379	124.042	1	0	1	F	2182-03-13 15:36:00	2182-03-26 14:20:00	12.9472	72.2881	WHITE	EMERGENCY	0	2182-03-13 15:37:59	2182-03-21 12:50:20
73	35	21	3		0		3	0	0	9.66667		6	24.3333		0.833333	108.333	102.667	24.8333	7.8	2.075	510	4.3				138.333	16.6667	35.5667	91.8	111.333	73.2917	81.5	16.28	37.2302	97.375	102.667	0	0	1	M	2161-11-09 04:04:00	2161-11-13 16:41:00	4.5257	53.8031	WHITE	EMERGENCY	0	2161-11-09 04:05:22	2161-11-10 17:47:11
74	74	57	8	3	0		4	0	1	18	2.5	34	17.3333		1.1	106.667	205.75	30.375	10.4286	6.11	341	3.73333	25.9	1.2	14.1	138.333	20	2.73333	98.9091	114.559	48.4706	68.9062	33.359	36.9762	96.0571	229.8	1	0	1	M	2180-02-05 02:39:00	2180-02-25 18:00:00	20.6396	82.7619	BLACK/CAPE VERDEAN	EMERGENCY	0	2180-02-05 02:40:51	2180-02-19 22:26:28
75	62	64	12	4	1	0	4	0	3	20.25	3.6	23.5	13.5	0.6	1.3	110.2	219.6	44.54	14.54	5.58571	200.4	4.84	28.725	1.4	15.45	141	21.4	14.62	81.0444	119.306	69.7959	88.6871	29.5926	36.4306	91.8636	202.25	1	0	1	F	2142-03-12 15:08:00	2142-03-14 09:30:00	1.7653	83.0562	WHITE	EMERGENCY	1	2142-03-12 15:09:54	2142-03-14 11:09:44
76	110	79	8	0	0	0	4	4	0	14.1667		29.5	18.5	0.4	0.942857	112.571	196	34.3333	10.7167	4.13333	183	3.10625	43.6667	1.46667	15.6333	142.429	33.5714	26.4	85.7692	123.875	61.5	80.6739	16.4667	35.2571	99.4444	201.091	1	0	1	F	2171-10-15 16:37:00	2171-10-20 11:35:00	4.7903	76.5265	BLACK/AFRICAN AMERICAN	EMERGENCY	1	2171-10-15 16:38:43	2171-10-20 13:50:00
77	26	22	7	4	2		1	0	0	13.3333			21.6667		0.8	109.667	143.667	42.6091	13.9429	3.43333	136	4.18	35.9375	1.4375	14.6875	139	10	17.4	98.1395	99.6444	70.4444	81.5455	17.549	37.0694	96.0222	117.143	1	0	1	M	2196-10-20 16:27:00	2197-01-05 10:43:00	76.7611	26.2393	WHITE	EMERGENCY	0	2196-10-20 16:27:00	2197-01-05 10:43:00
78	75	55	9	4	0	1	2	0	2	23.6			23.1429	0.9	1.44286	98.7143	135.524	28.0571	9.11	8.51667	355.625	4.67895	89.81	14.8222	50.93	139.462	23.4286	22.6	100.73	121.135	74.2432	90.0811	13.6047	36.3618	100	125.804	1	0	1	F	2176-08-02 15:26:00	2176-08-15 16:40:00	13.0514	52.0604	BLACK/AFRICAN AMERICAN	EMERGENCY	0	2176-08-04 11:41:32	2176-08-11 11:46:19
79	40	41	7	3	1	0	3	0	0		2.7		20	0.8	0.75	111	119.556	30.1083	9.9	3.3	136.667	4.82143	34.9667	1.26667	14.2	136.333	15.5	13.1667	87.0962	102.564	51.6415	67.75	14.9821	36.2269	97.7647	121.231	1	0	1	F	2154-01-24 07:15:00	2154-02-01 14:30:00	8.3021	77.7246	WHITE	ELECTIVE	0	2154-01-24 10:03:38	2154-01-29 12:51:39
80	45	45	10	3	1	1	4	0	1	15		18	21.6	1.4	1.26667	104.4	117.333	29.94	10.02	2.81111	146.8	4.14	31.9	1.8	16.9	136.5	43.6	7.14	85.7407	110.074	54	71.358	19.8485	38.1528	98.1333	112.619	1	0	1	F	2138-01-06 02:59:00	2138-01-14 15:20:00	8.5146	63.5801	WHITE	EMERGENCY	0	2138-01-06 02:59:41	2138-01-09 16:19:57
81	33	29	3	0	2		1	0	0	10.5			19.6667		0.466667	115.8	136.556	25.5778	9.15	3.46667	91.6	4.34	72.85	2.1	21.4667	139.75	19	12.1	101.667	111.893	59.2143	78.5833	12.2059	36.876	99.9259	118	1	0	0	M	2161-05-08 12:30:00	2161-06-17 12:22:00	39.9944	48.5692	WHITE	EMERGENCY	0	2161-05-12 00:18:32	2161-05-14 14:40:46
82	116	64	11	0	3	2	1	2	3	21.3333	1.3	12	14	2.3	2.5	103.75	168	30.2333	10.05	2.45	45.5	5.01429	51.8	2.7	20.1	133.5	58.6667	3.65	102.286	103.714	64.0357	78.3571	15.5484	36.3346	98.2	200	1	0	1	F	2194-09-07 20:07:00	2194-09-09 05:01:00	1.3708	47.6885	WHITE	EMERGENCY	1	2194-09-07 20:07:00	2194-09-09 05:01:00
83	40	35	5		0	0	4	1	0	12.8		5	26.8	0.7	0.68	92.8	157	28.23	9.45556	2.36727	228.5	3.88333	30.55	1.4	14.3	128.4	15.2	11.9833	99.8108	109.733	66.6889	82.7727	17.8857	36.8639	96.2778	148.421	0	0	1	F	2168-01-05 04:42:00	2168-01-20 11:35:00	15.2868	70.8714	UNKNOWN/NOT SPECIFIED	EMERGENCY	0	2168-01-05 04:43:38	2168-01-07 23:12:17
84	174	98	20	4	3	2	4	4	3	24	1.9	21	15.6667	2.1	2.03333	104	192.667	34.2	11.275	9.17273	75.3333	4.26667	52.3667	1.66667	17.8333	139.333	51	2.66667	131.615	105.732	54.9577	69.9817	36.6379	39.0494	92.25	178.667	1	0	1	M	2118-08-25 04:27:00	2118-08-26 14:00:00	1.3979	79.7695	HISPANIC OR LATINO	EMERGENCY	1	2118-08-25 10:21:27	2118-08-26 18:35:19
85	74	48	13	4	3	2	1	3	0	12	2.9	14	22.6	2.3	0.36	106.6	128.636	30.8846	10.6167	2.38235	91	3.8	45.04	1.3	14.88	136.5	4.6	4.9	105.175	98.5882	61.4118	75.6667	19.9231	37.134	94.6596	124.333	1	0	1	M	2195-04-20 12:00:00	2195-06-23 13:38:00	64.0681	52.7883	WHITE	ELECTIVE	0	2195-04-22 18:12:52	2195-05-27 19:16:30
86	139	91	19	4	0	4	4	4	3	24	2.7	2	16	17.3333	3.18	96	112.167	35	11.6	7.02727	260.2	4.82857	43.75	2.35	23.85	132.2	78.2	11.48	113.83	103.954	48.8154	67.3846	23.58	36.5714	94.0426	126.667	1	0	1	M	2181-06-16 21:45:00	2181-06-21 12:00:00	4.5938	54.2514	BLACK/AFRICAN AMERICAN	EMERGENCY	1	2181-06-16 21:45:59	2181-06-22 02:40:17
87	58	34	13		3	1	4	1	4	20.6667	1.7	19.5	18.6667	1.3	5.36667	102.667	189.667	33.75	10.475	4.48571	27.75	5.1	47.0333	7.225	55.925	137	37	2.85	90.6818	111.364	59.9545	77.0909	19.8636	36.6597	95.5	173.375	0	1	1	M	2183-04-09 11:45:00	2183-04-13 10:15:00	3.9375	57.5248	WHITE	EMERGENCY	1	2183-04-09 11:46:17	2183-04-13 13:56:25
88	60	41	5	1	1		1	0	2	14.6667			17.25		2.14	110.6	253.556	30.95	10.5333	2.45	154	4.94286	37.2	1.175	13.575	138	33.6	16.9167	103.138	108.621	50.5172	71.8621	20.6842	37.2241	99.4062	232.588	1	0	1	M	2181-06-24 10:00:00	2181-07-30 16:20:00	36.2639	55.7341	WHITE	ELECTIVE	0	2181-06-25 20:52:17	2181-07-02 19:23:01
89	86	66	10	2	2	0	4	0	2	18.25	2.6	22	13.75	0.25	2.3	115.4	146.8	30.54	10.16	2.76923	157	3.85	26	1.15	13.55	142.2	53.75	34.625	115.897	98.2143	54.3095	71.3854	22.4	37.1543	97.5897	178.692	1	0	1	M	2164-03-16 02:40:00	2164-03-23 16:25:00	7.5729	88.8428	WHITE	EMERGENCY	0	2164-03-16 02:41:59	2164-03-18 15:38:49
90	92	67	7	0	1	2	0	4	0	14.5	2.7		29.6667	3.33333	0.766667	106.333	185.75	34.8667	12.0333	3.6	148.667	3.63333	25.4	1.2	13.3	144	16.6667	8.23333	121.565	173.5	83.1667	107.42	16.5333	39.4753	97.8846	186.25	1	0	1	M	2177-10-04 14:25:00	2177-11-24 16:43:00	51.0958	51.781	WHITE	URGENT	0	2177-10-04 14:26:00	2177-11-24 16:43:00
91	87	60	12	3	0	0	4	1	4	19		7	21.75	0.8	2.425	102	223.8	32.275	9.7	2.6125	683	5.11667	28.2	1.35	14.35	137.25	44.25	49.15	97.7727	105.833	62.5417	77.7639	19.913	36.9583	99.1364	233.143	1	0	1	F	2179-01-09 11:41:00	2179-01-18 19:11:00	9.3125	64.1533	WHITE	EMERGENCY	1	2179-01-09 11:46:20	2179-01-18 21:58:10
92	49	43	8	4	2	0	1	0	1	11.8333	2.2		18	0.9	0.885714	116.818	137.471	28.3091	9.69333	4.03125	93.7333	3.925	49.725	1.675	15.7083	143.364	19.8571	12.4	90.8276	102.062	64.0938	78.3448	22.7895	36.7474	98.25	128.724	1	0	1	M	2140-01-15 18:04:00	2140-03-12 13:33:00	56.8118	68.2116	WHITE	EMERGENCY	0	2140-01-15 18:05:15	2140-02-11 22:34:50
93	92	70	11	4	0	2	1	2	2	15.25	2.5		22.75	3.975	2.225	104	143.25	30.12	10.1	2.4625	555.75	3.75	35.65	1.5	15.375	138	58.25	35.725	136	124.623	62.8525	83.5519	21.7846	38.3519	96.55	149.846	1	0	1	M	2104-02-06 19:37:00	2104-02-16 12:00:00	9.6826	70.2105	WHITE	EMERGENCY	1	2104-02-11 09:40:32	2104-02-17 01:12:03
94	80	52	11	4	0	1	4	0	2	16.4	2.03333		16	0.642857	2.45	115.182	192.867	26.1182	9.01818	3.52727	442.2	3.76429	52.6111	1.68889	18.1222	143.636	37.8	20.45	89.8679	127.444	66.8333	88.5962	20.6102	36.9222	99.7797	183.462	1	0	1	M	2171-06-18 17:18:00	2171-07-11 13:40:00	22.8486	61.4708	WHITE	EMERGENCY	0	2171-06-21 08:09:55	2171-07-11 14:13:09
95	59	43	5		0	0	3	0	2	15.25	3.7	12	21.5	0.6	2.075	102	141.5	31.875	10.125	2.25714	299.75	3.95	47.6	1.675	15.95	134.75	28.75	21.15	104.182	105.765	47.7059	65.7647	24.3824	38.1944	96.2941	130.6	0	0	1	F	2163-02-14 17:46:00	2163-02-22 19:00:00	8.0514	70.9358	WHITE	EMERGENCY	0	2163-02-14 17:47:49	2163-02-17 17:01:46
96	62	30	4	3	0	0	0	0	1	15	2.4	21	17	0.3	1.425	112.75	141.833	30.475	9.925	2.65	180.75	3.55	28.9	1.4	14.5	141.25	37.5	3.025	109.483	145.31	80.2759	101.218	30.6944	37.5079	99	145.333	1	0	0	F	2161-06-30 21:57:00	2161-07-22 11:00:00	21.5438	31.8745	WHITE	EMERGENCY	0	2161-06-30 21:57:47	2161-07-22 11:05:27
97	35	47	7	3	0		4	0	0	11.3333			22		0.566667	105	150.143	29.975	10.2	3.2875	439	4	35.9	1.3	14.1	134.333	4.33333	19.9	113.231	107.475	49.025	66.9744	17.8261	37.5282	98.0476	112.619	1	0	1	M	2180-09-02 04:49:00	2180-09-19 08:10:00	17.1396	73.4067	WHITE	EMERGENCY	1	2180-09-13 13:03:56	2180-09-19 10:20:37
98	58	39	11	4	3	0	3	0	1	14	2.075	68	20.8	0.666667	1.22	103.4	138.6	27.75	9.225	3.51111	47.6667	3.98333	41.45	1.15	13.5	134.2	29.4	10.8667	94.2785	106.013	61.962	82.7975	35.1034	37.1944	96.4444	139.188	1	0	1	F	2151-12-10 13:54:00	2151-12-19 15:25:00	9.0632	58.33	UNKNOWN/NOT SPECIFIED	EMERGENCY	1	2151-12-10 13:56:50	2151-12-19 17:32:28
99	37	26	4	2	2		0	0	0	16.5			20.75		0.68	108.333	143.5	30.3222	10.525	3.43	140.333	3.53333	29.58	1.42	14.22	142	8.8	16.1167	106.56	138.6	71.6	92.32	18.5714	37.6922	98.75	130.667	1	0	1	F	2179-10-13 01:27:00	2179-10-16 20:45:00	3.8042	16.4742	UNKNOWN/NOT SPECIFIED	EMERGENCY	1	2179-10-13 01:28:01	2179-10-17 14:14:04
100	103	55	9	0	0	1	4	0	4	28.3333	2.4	53	11.6667	0.95	4.7	99	188	28.4	9.15	10.5556	179.5	6.51	60.95	5.7	28.95	132.75	49.1667	3.65	102.855	98.125	46.3036	62.4821	18	35.6875	61.6	179.273	1	1	1	F	2101-02-16 17:39:00	2101-02-17 19:12:00	1.0646	69.9337	BLACK/AFRICAN AMERICAN	EMERGENCY	1	2101-02-16 17:40:43	2101-02-17 19:12:42
101	73	55	9	2	0	0	4	0	3	25.8333	3		17	0.333333	3.68333	96.375	344.583	32.7833	10.8167	10.7	387.5	3.54	30.5333	1.36667	14.0333	136.125	32.1667	23.025	86.8372	87.6905	45.8571	61.7846	23.7959	35.9444	95.5625	259.15	1	0	1	F	2161-02-23 01:06:00	2161-03-03 17:28:00	8.6819	33.4902	BLACK/AFRICAN AMERICAN	EMERGENCY	0	2161-02-23 01:07:00	2161-02-27 05:19:00
102	81	56	14	4	3	1	4	0	2	22.6667	3.5	66	18	1	1.96667	97.3333	300.333	40.9	13.0667	5.93333	124.667	5.2	29.4333	1.53333	16.7667	132.667	44.3333	8.83333	108.273	97.1765	56.5588	65.2059	25.3226	37.0463	95.8636	275.4	1	0	1	F	2116-12-15 04:08:00	2116-12-16 17:51:00	1.5715	79.1809	ASIAN - CHINESE	EMERGENCY	1	2116-12-15 04:10:10	2116-12-16 19:02:44
103	34	42	8	3	1	0	4	0	0	13		9	20.6667	0.4	0.7	112	109.667	31.725	10.55	2.6375	204.5	3.66667	23.9	1.1	12.7	141.667	13	6.75	101.13	93.04	53.6	64.68	23.125	37.25	97.8261	89.5	1	0	1	M	2156-09-20 21:26:00	2156-10-02 12:30:00	11.6278	302.375	ASIAN	EMERGENCY	0	2156-09-20 21:27:08	2156-10-02 12:46:13
104	33	43	6	3	2		1	0	0	15.6667			20.6667		0.866667	111	148.5	31.075	11.05	4.18571	63.8	4.025	35.55	1.35	14.15	142.4	16.3333	8.075	89.0333	121.7	63.7	85.4	13.7059	37.7569	96.5938	122	1	0	0	F	2170-06-05 20:01:00	2170-06-21 16:30:00	15.8535	81.6495	WHITE	EMERGENCY	0	2170-06-05 20:04:20	2170-06-08 17:41:02
105	45	36	8	3	2	0	1	2	0	12.8333	2.2		23.5	0.5	0.942857	113.364	132.769	27.34	9.38571	5.09286	136.286	4.26923	39.325	1.3625	15.1	140.692	13	10.4286	113.88	118.185	62.037	78.141	16.8077	36.6759	97.913	122.87	1	0	1	M	2175-10-12 03:06:00	2175-11-17 15:55:00	36.534	24.2856	WHITE	EMERGENCY	0	2175-10-12 03:11:04	2175-10-26 17:20:08
106	90	61	15	3	2	2	4	0	4	26.4	1.6	9.5	16	0.925	5.13	104	143	28.8417	8.91667	10.0077	133.75	5.28667	64.2833	3.08571	20.6286	140.308	69.5	104.137	101.224	100.565	48.9022	64.3297	15.8444	36.0593	96.4528	149.455	1	1	1	M	2161-09-25 13:53:00	2161-10-05 22:37:00	10.3639	55.6934	WHITE	EMERGENCY	1	2161-09-28 07:57:36	2161-10-05 22:37:07
107	70	50	12		2	4	1	1	4	18.8	2.95	7	14.2	40.8	3.96	93.6	323.6	29.12	10.5333	3.41667	74	4.5	75.9333	2.73333	27.9333	122	89.8	9.25	91.4583	98.5417	47.5833	59.5	17.5	35.5794	98.1667	260.062	0	0	0	M	2117-07-24 16:17:00	2117-07-31 14:10:00	6.9118	44.419	WHITE	EMERGENCY	1	2117-07-24 16:18:20	2117-07-31 16:17:13
108	61	49	7	2	0	0	4	0	1	20.4	3.5	31.5	15.4	0.4	1.48	108.4	134.8	39.1	12.54	4.75	276	4.32	27.1333	1.26667	13.7	140	25.6	14.3	117.667	113.424	59.5758	74.2188	18.5769	36.5952	98.2812	151.462	0	0	1	F	2199-06-29 15:54:00	2199-07-04 14:15:00	4.9313	77.2164	BLACK/AFRICAN AMERICAN	EMERGENCY	0	2199-06-29 15:56:19	2199-07-02 08:20:38
109	100	68	15	4	1	2	4	0	4	28.4	2.5	36	19	1.5	5.44	97	170	35.5167	11.2833	11.1091	199.8	4.68	53.26	2.4	24.36	137.75	61	10	80.2785	77.767	47.3786	55.578	22.5306	35.5556	94.3103	182.483	1	1	1	M	2107-01-24 13:27:00	2107-01-25 12:00:00	0.9396	60.7886	WHITE	EMERGENCY	1	2107-01-24 13:28:16	2107-01-26 02:23:33
110	41	41	8	3	2	0	1	0	2	14.3333			17.6667	0.3	1.9	116	114	29.6167	9.94	2.41429	96.6667	4.4	44.5	1.4	15.1	143.333	30.6667	10.1333	92.3636	121.292	60.3333	84.2273	25.8182	37.1944	94.92	111.75	1	0	1	M	2189-10-06 11:30:00	2189-10-12 13:06:00	6.0667	84.8848	WHITE	ELECTIVE	1	2189-10-07 14:11:06	2189-10-12 15:31:27
111	29	29	4	0	2	1	1	0	0	13.6667			26.3333	1.3	1.03333	106.333	176.143	32.1364	11.06	3.57273	79	3.525	48.05	1.57143	15.1286	140.556	13.3333	7.9	96.4545	118.576	65.4242	86.3939	13.2195	37.1872	99.4054	153.129	1	0	0	F	2123-10-07 18:59:00	2123-11-01 18:51:00	24.9944	50.1224	HISPANIC OR LATINO	EMERGENCY	0	2123-10-08 02:56:28	2123-10-11 21:38:37
112	29	29	5	4	0		1	0	0	11.6667			26.3333		0.925	106.5	139.625	38.1857	13.16	3.78333	265	4.175	25.9667	1.33333	14.1333	139.5	16.25	22.475	117.964	123.875	67.9688	82.7654	20.4857	37.6032	96.4333	138.625	1	0	0	M	2191-11-26 21:23:00	2191-12-14 14:30:00	17.7132	20.5833	WHITE	EMERGENCY	0	2191-11-26 21:24:13	2191-12-10 10:14:50
113	100	41	13	3	2	2	4	0	2	16.2857	2.2		22	3.93333	2.08571	111.75	296.385	25.56	8.84	5.36667	123	4.23636	46.9	1.31429	14.2	145.556	31.5714	6.51429	113.625	144.977	80.2093	104.271	18.5	36.6816	98.4737	175.444	1	0	1	M	2102-09-13 08:00:00	2102-09-17 18:35:00	4.441	58.3622	UNKNOWN/NOT SPECIFIED	ELECTIVE	1	2102-09-15 07:48:24	2102-09-17 18:36:03
114	92	65	17	4	3	3	4	0	3	30.1429		10	11.4286	4.375	3.24286	110.625	171.75	37.9667	12.8	10.6167	47.4444	5.99167	79.4625	3.0125	30.7375	146	38	13.8111	107.564	112.78	61.9024	73.9535	30.6957	37.7963	97.4211	155.2	1	0	1	M	2130-10-03 04:22:00	2130-10-04 14:30:00	1.4222	56.0921	WHITE	EMERGENCY	1	2130-10-03 04:23:28	2130-10-04 15:57:15
115	33	43	1	0	0	0	0	0	1	18.6667			19	0.8	1.16667	117	129.667	40.8	14.3	1.68	253.667	4.48	25.1667	1.3	14.0333	149.667	51.6667	17.3333	109.696	111.16	67.36	81.44	16.7586	38.0833	99.9048	128.625	1	0	0	M	2162-12-27 05:18:00	2163-01-13 16:55:00	17.484	45.2117	WHITE	EMERGENCY	0	2162-12-27 05:53:39	2163-01-02 00:09:07
116	60	40	8		1	0	3	1	3	13.25	1.8		24	0.9	2.925	96.5	102.5	28.4	9.65	2.43333	145	4.175	38.3	1.9	20.4	129.75	23.5	22.4	81.32	112.333	46.2917	62.375	18	36.3472	96.44	114.75	0	1	1	F	2121-12-18 19:34:00	2122-01-06 18:10:00	18.9417	78.876	HISPANIC/LATINO - PUERTO RICAN	EMERGENCY	0	2121-12-23 23:56:14	2122-01-06 18:10:34
117	42	39	7	0	1	0	2	0	4	18	3.4		25	0.6	5.85	102	207	30	9.7	1.76667	137	4.55	55.8	1.6	17.25	140	39	4.8	74.5385	108.704	55.1481	71.5556	18.7241	37.9762	97.8077	126.25	1	1	1	M	2192-03-29 17:09:00	2192-05-02 16:10:00	33.959	77.2822	WHITE	EMERGENCY	0	2192-04-03 15:24:43	2192-05-02 15:58:49
118	48	23	5	1	0		4	0	0	14.3333	3.3		18.6667		0.625	117.75	172.357	33.225	11.7667	3.275	303.333	3.54444	22.55	1.175	13.325	154.273	7.25	21.2	128.714	121.067	67.9778	84.7778	21.8158	37.7539	99.6829	172.6	1	0	1	F	2149-04-25 22:03:00	2149-05-22 13:00:00	26.6229	31.828	OTHER	EMERGENCY	0	2149-04-25 22:04:41	2149-05-22 14:04:55
119	41	55	9	3	1	1	1	3	0	14.4	2.7	4	22.8	1.3	0.96	114	169.875	31.5333	10.7667	3.38571	184.667	3.66	37.9222	1.7	16.3556	146.286	14.8	9.46	62.2083	125.696	72.0435	88.7391	14.963	37.3611	98.0435	149.357	1	0	1	M	2115-02-24 08:31:00	2115-03-13 18:45:00	17.4264	71.9396	WHITE	EMERGENCY	0	2115-02-24 08:32:27	2115-03-06 17:53:10
120	44	47	3	1	0		1	0	1	11		24	23.5		1.2	101	161.333	30.025	10.225	1.66667	276.333	4.025	30.35	1.4	15.45	128.25	31.5	2.26667	94.1515	112.875	47.3571	73.5357	15.8947	36.9056	99.9091	154.375	1	0	1	F	2185-05-11 20:00:00	2185-05-22 12:30:00	10.6875	84.319	WHITE	EMERGENCY	0	2185-05-11 20:01:39	2185-05-14 13:12:21
121	43	49	7	0	2	3	1	0	1	14.5			26.75	6.425	1.125	101.667	235.333	27.9786	9.57692	4.02308	100.077	4.31667	45.1231	1.63077	15.3923	136.75	37	5.5	72.8846	117.192	53.7308	76.7308	14.1875	37.0526	99.24	272.263	1	0	0	M	2179-01-11 13:05:00	2179-02-02 15:30:00	22.1007	70.3165	WHITE	EMERGENCY	0	2179-01-12 04:15:38	2179-01-16 17:50:38
122	72	50	10	3	2	2	1	0	2	16.5	2.6	18	10.5	3.23333	2.15	127.6	132.333	26.18	8.54	3.98	97	4.225	41.38	2	17.82	149.2	40.75	9.8	97.125	103.146	54.2195	68.8618	19.9783	37.4136	99.6829	134.5	1	0	1	M	2108-02-22 15:16:00	2108-03-13 15:05:00	19.9924	49.7824	WHITE	EMERGENCY	0	2108-02-22 15:17:40	2108-03-02 17:45:51
123	52	32	10	3	1	1	3	0	2	16.4	3	9	18.6	1.5	1.6	110	138.3	39.175	13.45	3.74444	178.6	4.2	30.475	1.625	15.15	142.571	20.6	26.02	93.7857	116.333	71.7333	86.3333	17.8065	37.0458	97.6562	131.375	1	0	1	M	2181-09-02 03:39:00	2181-09-12 22:19:00	10.7778	37.3072	WHITE	EMERGENCY	0	2181-09-02 03:40:30	2181-09-07 21:02:52
124	51	44	3	0	2	0	1	0	0	13.5	2.4		17.5	0.6	0.95	109.6	120	33.875	11.6667	2.4125	92.5	3.83333	38.6	1.9	16.5	136.25	16.5	25.05	83.6875	150.308	58.0577	92.6474	18.3273	37.0202	99.5	121.077	1	0	1	F	2106-02-05 20:28:00	2106-02-26 13:47:00	20.7215	81.9015	OTHER	EMERGENCY	1	2106-02-10 16:02:50	2106-02-26 15:18:32
125	32	38	7	3	2	1	1	0	0	11.25	2.6		23.75	1.15	1.05	108.714	143.222	27.4429	9.6	2.25833	140.375	4.275	35.8875	2.125	17.7125	139	18	7.18	90.2571	105.816	59.3684	76.0702	18.7674	37.1429	96.8421	136.444	1	0	1	M	2105-05-30 05:26:00	2105-06-22 17:20:00	23.4958	63.9911	WHITE	EMERGENCY	0	2105-05-30 08:08:43	2105-06-20 18:24:42
126	49	43	5		0	1	3	0	1	15.75	4.2	11	21.25	1.6	1.3	107.25	139.75	42.1143	14.3143	3.123	202.6	3.64	36.3	1.55	15.2	140.5	23.6667	30.98	68.1463	101.341	52.8293	69	16.7805	35.9603	95.5128	148	0	0	1	M	2158-07-14 05:02:00	2158-07-18 17:00:00	4.4986	73.4834	WHITE	EMERGENCY	0	2158-07-14 05:03:36	2158-07-16 21:13:52
127	95	73	12	4	0	0	4	1	3	19.2	3.4	20	13.2	0.7	2.3	112.2	145	31.42	10.56	5.04545	341.4	3.14286	29.15	1.5	14.9	141.2	52.2	33	86.75	116.419	45.3649	68.6301	22.0882	36.8	95.6133	154.087	1	0	1	M	2146-12-05 03:08:00	2146-12-15 14:10:00	10.4597	300.002	WHITE	EMERGENCY	0	2146-12-05 03:09:24	2146-12-14 20:31:25
128	62	58	8	4	0	0	3	0	1	20	3.6	1	13.2	0.7	1.4	111.4	155	33.42	10.12	3.2625	198.4	4.32	78.375	2.125	17.925	140.4	34.2	12.7	82	110.967	55.5333	76.1778	21.7059	36.4359	99.25	199.1	1	0	1	F	2155-04-16 21:06:00	2155-04-30 13:15:00	13.6729	82.7503	WHITE	EMERGENCY	0	2155-04-16 21:08:50	2155-04-25 17:40:50
129	62	62	10	3	2	0	4	0	1	8.6	1.5		18.4	0.3	0.883333	109.667	149.714	29.1222	10.35	4.64167	101.5	4.7	57.24	1.32	14.78	133.167	7.5	13.45	121.472	94.82	56.72	69.7447	25.75	37.263	98.8571	142.071	1	0	1	M	2114-11-18 14:20:00	2114-12-06 14:50:00	18.0208	51.5373	BLACK/AFRICAN AMERICAN	EMERGENCY	0	2114-11-18 14:21:48	2114-11-29 15:38:04
130	43	30	2	2	0	0	0	0	0	26.5			13	0.2	0.9	101	374	33.3	11	7.275	461	4.8				135.5	13	9	120.259	141.6	72.24	95.7333	22	36.7778	98.1333	340.3	0	0	0	F	2163-04-12 02:01:00	2163-04-21 11:55:00	9.4125	58.1754	BLACK/AFRICAN AMERICAN	EMERGENCY	0	2163-04-12 04:27:00	2163-04-13 17:38:00
131	75	46	10	1	1	0	4	0	4	18	2.1		22.1667	0.6	6.1	102.727	160.824	31.1909	10.4778	5.54167	177.5	5.40714	44.5833	1.25	13.7	136.818	46.8333	21.3333	93.04	98.9254	61.0149	74.5522	17.8727	36.2934	98.6667	95.4286	1	0	1	M	2144-09-02 23:24:00	2144-09-11 12:00:00	8.525	67.0541	WHITE	EMERGENCY	1	2144-09-03 03:12:37	2144-09-12 01:07:31
132	63	31	3		0	0	0	1	2	17.4	4		22.8	0.3	2.36	100.6	386.667	42.525	14.8	1.95	185.25	5.15714	28.25	1.7	19.15	135.4	31.6	21.175	74.0541	139.395	79.1579	95.4737	16.5135	36.0833	95.2857	357.111	0	0	0	M	2144-09-06 13:28:00	2144-09-10 15:00:00	4.0639	52.9062	WHITE	EMERGENCY	0	2144-09-06 13:28:47	2144-09-08 22:25:03
133	33	21	2	0	1	0	1	0	0	11			24.5	0.9	0.9	106.25	136.75	27.8625	10.5	2.46	166.5	4.05	28.1	1.3	13.8	139	17.5	10.35	111.458	113.655	47.3793	67.1071	16.7037	37.3889	98.6667	119	1	0	0	M	2100-08-02 23:44:00	2100-08-09 14:00:00	6.5944	18.5876	WHITE	EMERGENCY	0	2100-08-03 02:58:59	2100-08-05 17:10:09
134	89	53	7	0	1	2	1	1	2	21	3.25		14.75	4.2	1.825	112.5	100.4	28.86	9.76	4.1	128.8	3.6	40.44	1.86	19.68	144.25	20	21.06	108.088	103.907	49.5814	65.7424	18.7179	35.8944	99.4857	110.333	1	0	1	F	2130-02-03 17:28:00	2130-03-17 13:10:00	41.8208	57.5693	WHITE	EMERGENCY	1	2130-02-03 23:44:59	2130-03-17 14:57:22
135	59	59	8	4	0		4	0	0	12	2.4		22		0.8	101	149.333	22.6667	7	2	306	3.6	28	1.2	13.7	131	17	16.5	82.7317	111.488	56.0244	71.0162	26.3111	38.0952	95	149.333	1	0	1	M	2107-03-21 21:16:00	2107-03-30 12:00:00	8.6139	68.8636	ASIAN	EMERGENCY	1	2107-03-24 04:06:14	2107-03-31 06:55:09
136	81	36	11	2	3	1	4	0	1	15.7143	1.6		21	1.8	1.525	108.083	189.188	32.815	11.4278	5.22222	126.778	4.76429	45.6222	1.62222	17.3889	140.667	22.125	5.625	114.9	112.581	63.2703	76.8108	28.0732	37.5158	95.65	143.519	1	0	1	M	2141-07-30 06:17:00	2141-09-15 13:52:00	47.316	39.6046	MULTI RACE ETHNICITY	EMERGENCY	0	2141-07-30 06:18:10	2141-08-16 16:32:12
137	39	37	7	2	2	2	0	0	1	20.8	4.23333		31	3.74	1.2	100.333	195.6	33.6667	11.5636	5.53	109.2	3.55	43.6727	1.8	16.3727	145	24.2	7.18	84.7143	162.875	62.875	98.3889	13.2143	37.2778	99.2	199.154	1	0	0	M	2118-05-20 07:11:00	2118-06-08 16:00:00	19.3674	66.9318	WHITE	EMERGENCY	0	2118-05-20 19:52:33	2118-06-03 20:45:04
138	76	60	14	4	2	1	4	0	3	14.2		33	15.6	1.7	1.48	115.923	137.882	33.2905	10.8187	5.22778	84.75	4.11333	49.0889	1.48889	16.3333	139.533	24.4	9.13333	131.485	104.66	69.8155	82.9519	16.3784	38.3271	93.7385	107.818	1	0	1	M	2164-01-26 07:15:00	2164-01-28 18:30:00	2.4688	80.427	WHITE	ELECTIVE	1	2164-01-26 13:22:10	2164-01-28 18:40:38
139	59	40	9	3	4	1	1	0	0	13			23.6667	1.5	0.725	111	173.4	26.275	8.35455	4.13333	73.8889	3.88	54.9556	1.5	14.97	142.375	10	8.175	107.968	109.118	51.7941	67.5882	15.3889	35.7884	98.8182	163.6	1	0	1	M	2186-05-26 00:08:00	2186-06-21 18:01:00	26.7451	45.808	HISPANIC OR LATINO	EMERGENCY	0	2186-05-26 00:09:39	2186-06-05 16:31:33
140	96	63	17	4	3	2	4	0	4	19.75	3	11.5	20.25	3.1	4.05	98.5	218.6	42.7714	14.0714	3.38667	46.2222	4.44286	27.25	1.425	14.5	134.6	100	20.7833	112.447	103.59	39.9487	62.2991	26.3556	38.3333	95.4872	211.533	1	0	1	M	2106-07-25 14:53:00	2106-07-26 20:52:00	1.2493	59.7949	WHITE	EMERGENCY	1	2106-07-25 14:54:15	2106-07-26 23:08:01
141	75	48	6		1	0	3	0	2	26.1667	3.5	5	21.5	0.833333	2.26667	99.1429	182	28.2667	8.83333	8.12857	191	5.72222	34.04	3.28	22	139.714	48.3333	18.98	84.6216	120.302	52.0233	76.3023	20.0541	35.5185	95.5676	161.5	0	0	1	F	2119-07-05 20:38:00	2119-07-17 18:30:00	11.9111	86.3533	WHITE	EMERGENCY	0	2119-07-05 21:32:15	2119-07-11 09:02:32
142	67	49	7	2	1	0	1	0	3	16	2.5		18.75	0.55	2.875	110.6	120	29.7833	9.82	2.03333	147.333	4.56667	28.9667	1.36667	14.3333	140.6	79	7.26667	85.1667	114.125	52.7083	75.1528	25.4483	36.7639	96.9	119.867	1	0	1	F	2146-03-05 12:43:00	2146-03-23 13:20:00	18.0257	82.6672	UNKNOWN/NOT SPECIFIED	EMERGENCY	0	2146-03-05 12:44:02	2146-03-18 16:06:57
143	54	22	4	2	0	0	0	0	2	29.6667	2.43333		22	0.966667	2.16667	97.6	148.25	33.0529	10.9471	9.03125	259.5	4.24	77.8	1.88182	17.2364	138.133	22.3333	11.66	96.6842	119.5	75.7	94.2167	15.0833	36.2302	100	153.444	1	0	1	F	2117-04-11 00:06:00	2117-04-17 05:28:00	6.2236	24.5837	WHITE	EMERGENCY	1	2117-04-11 15:05:42	2117-04-17 12:57:44
144	114	74	12	4	0	0	4	0	4	22.25	2.6		16	0.5	3.5	103	265	32.04	9.525	3.93846	534.25	3.94	40.6	1.73333	18.0667	136.6	118.8	17.8	70.9737	106.414	54.7749	74.5757	26.8226	33.25	94.2293	299.059	1	0	1	F	2153-08-11 20:58:00	2153-08-27 15:35:00	15.7757	88.5054	WHITE	EMERGENCY	1	2153-08-11 20:59:05	2153-08-27 16:58:11
145	117	79	11	0	3	0	3	4	1	17.25	1.85	1	18.25	0.4	1.05	113	133	22.85	7.075	3.3	37.25	4	32.15	1.4	14.4	144.5	47	16.225	115.276	113.393	61.8214	78.0575	25.8235	38.1364	99.5833	107.444	1	0	1	F	2196-05-10 10:38:00	2196-07-01 20:38:00	52.4167	61.5358	WHITE	ELECTIVE	1	2196-06-29 03:23:28	2196-07-01 23:21:34
146	32	23	4	2	2		0	0	0	13			23		0.5	111.571	203.125	25.55	8.5125	6.94286	90.75	4.0375	60.85	1.45	15.85	139.571	6.66667	5.125	85.2368	132.59	63.1282	87.6752	16.2727	36.4074	99.8718	161.182	1	0	0	M	2148-09-12 23:54:00	2148-09-25 11:58:00	12.5028	51.7328	WHITE	EMERGENCY	0	2148-09-13 14:07:33	2148-09-19 13:09:49
147	46	46	9	3	2		4	0	0	13.6667			23.3333		0.6	110.6	151.167	24.1	7.72222	5.4	122	4.025	67.3	1.68333	17.9167	139.167	15.5	5.825	77.2903	107.065	61.9194	75.5287	23.027	36.4519	98.7714	147.286	1	0	1	F	2145-09-06 14:03:00	2145-09-13 05:15:00	6.6333	77.5338	WHITE	EMERGENCY	1	2145-09-06 14:04:35	2145-09-13 06:55:45
148	60	51	10	3	0	2	4	1	0	14.5	2.4		19.5	2.6	0.875	107.75	144	27.45	8.98	2.57	200.333	4.3	30.7	1.4	14.7	137.75	12.75	20.1	109.475	98.9167	53.6333	69.7167	24.2162	37.6741	95.1774	121.909	1	0	1	F	2112-02-28 21:54:00	2112-03-22 13:15:00	22.6396	62.7472	WHITE	EMERGENCY	0	2112-03-01 18:27:01	2112-03-06 18:01:25
149	38	24	0		0	0	0	0	0	13			26.5	0.4	1	104.5	252	30.35	9.7	1.7	210	4.15	41.3	1.3	14.1	140	21	6.7	98.8333	161.458	62.6667	95.5973	29.9583	37.803	96.25	163.333	0	0	1	F	2112-12-07 16:41:00	2113-01-01 15:30:00	24.9507	83.5629	WHITE	EMERGENCY	1	2112-12-09 10:54:15	2113-01-01 18:53:10
150	43	24	3	0	1		1	0	1	11.3333			19.8333		1.4	113.8	136.1	27.6273	9.66364	3.65	148.143	4.28	31.4	1.24286	13.7429	140.4	21	8.47143	101.464	125.536	54.6786	75	14.7353	37.3194	99.9667	109.077	1	0	1	M	2151-09-05 08:01:00	2151-10-11 16:00:00	36.3326	22.1123	HISPANIC OR LATINO	EMERGENCY	0	2151-09-05 08:03:07	2151-09-26 17:35:53
151	39	27	2	0	1	0	0	0	1	16.75	2.9		24.75	1.1	1.525	105.25	149.067	28.5579	9.64	4.92941	154.25	4.23846	61.9571	1.41429	14.8286	139.333	17	9.85	85.24	138.88	77.72	97.12	26.4516	36.8565	99.7778	118.097	1	0	0	M	2150-04-06 00:10:00	2150-04-22 12:47:00	16.5257	40.8332	UNKNOWN/NOT SPECIFIED	EMERGENCY	1	2150-04-06 00:10:55	2150-04-22 14:07:55
152	44	26	6		2		1	3	0	11.8		34	22.6		0.46	109.4	117.167	32.3714	10.52	2.525	54.4	3.86	44.7	2.3	18.4	139.6	10	11.58	98.875	130.917	61.2917	84.5	19.2	37.4838	95.48	101	0	0	0	M	2181-06-30 11:21:00	2181-07-12 17:00:00	12.2354	51.8135	WHITE	EMERGENCY	0	2181-06-30 11:22:31	2181-07-09 01:38:34
153	75	55	11	3	0	0	4	2	2	15	2.1		20	0.6	1.45714	102.556	125.769	34.1083	11.475	4.97692	245.857	3.59231	49.4286	1.8	16.8429	133	27.5714	7.68571	110.146	83.1552	50.4464	63.6905	27.5882	38.2306	93.7857	118.774	1	0	1	F	2107-03-16 18:36:00	2107-04-05 14:30:00	19.8292	57.2929	WHITE	EMERGENCY	0	2107-03-18 06:06:07	2107-04-05 17:19:54
154	51	54	7	2	0		2	0	3	14			23		0.8	105.5	143.8	33.64	11.16	2.025	536	3.575				138	14.5	16.45	91.88	110.538	61.0385	77.08	16.2692	36.037	96.5926	158.667	0	0	1	F	2181-07-25 10:45:00	2181-08-01 19:23:00	7.3597	75.5101	WHITE	ELECTIVE	0	2181-07-25 16:07:11	2181-07-27 21:14:11
155	47	42	8	4	2	0	1	0	1	13.6667			19	0.6	1.025	113.833	146.111	37.7909	12.6571	1.57	74.7143	4.24	89.5	1.58333	15.25	140.833	23.6667	7	103.949	121.103	75.4359	91.4103	17.3191	37.2703	96.093	120	1	0	0	M	2172-04-17 10:30:00	2172-05-05 17:00:00	18.2708	73.9029	WHITE	ELECTIVE	0	2172-04-17 17:31:36	2172-04-27 17:29:06
156	92	70	16	3	2	3	4	0	4	25	2.8	13	20.5	8.6	4.15	89.6667	129.375	28.4	9.4	7.075	89.5	4.08571	46.2	3.55	22.6	129.333	25	7.1	98.4032	94.1562	50.2812	66.474	23.5231	36.5648	94.4286	145.286	1	0	1	M	2146-12-26 22:37:00	2147-01-03 23:45:00	8.0472	63.6754	WHITE	EMERGENCY	1	2146-12-26 22:38:00	2147-01-03 23:45:00
157	83	41	11	3	0	2	4	0	2	18.8333	3.2	39.4	17.1667	1.46667	1.88333	111.333	139.875	42.0333	14.3167	4.17143	257.8	4.06667	31.7333	1.36667	15.3667	143.333	31.6667	4.64	145.578	96.2745	62.4902	74.6275	32.4423	38.2857	97.4524	119.4	1	0	1	M	2131-01-14 22:01:00	2131-01-31 14:59:00	16.7069	57.808	WHITE	EMERGENCY	0	2131-01-14 22:02:12	2131-01-26 22:14:55
158	51	55	6	4	0		1	0	1	16			21.6667		1.46667	103.667	191	38.2	12.95	1.88333	319	4.66667				136.667	21	11.25	88.1509	115.831	70.5763	83.9661	19.8571	36.4167	93.5818	198.429	1	0	1	M	2173-02-10 16:52:00	2173-02-15 18:15:00	5.0576	307.875	WHITE	EMERGENCY	1	2173-02-10 19:53:54	2173-02-15 19:22:17
159	106	48	10	4	3	1	1	0	1	22.2308	2.78		21.2308	0.8125	1.07692	108.316	231.667	24.6467	8.61379	10.0267	62.4615	3.70455	60.6267	1.93333	16.0067	147.381	11.9231	2.24615	119.083	112.778	76.5833	89.8056	26.9091	36.2917	94.7778	203.375	1	0	1	M	2113-05-30 07:30:00	2113-06-17 07:46:00	18.0111	25.5702	WHITE	EMERGENCY	1	2113-05-30 12:40:00	2113-06-18 07:46:00
160	51	35	12	3	2	1	4	0	2	15	2.56667	55	19	1.3	1.68571	108.778	130.077	38.95	12.9333	4.4	140	3.76154	54.05	1.7	15.925	139.3	16.4286	7	115.057	108	60.3143	74.8857	15.0244	38.7268	96.5946	128.88	1	0	1	M	2159-05-04 07:15:00	2159-06-01 15:45:00	28.3542	53.8309	WHITE	ELECTIVE	0	2159-05-07 17:22:22	2159-05-29 21:24:41
161	50	33	9	4	0	1	4	0	0	13.4	2.9	52	22.4	1.05	0.84	106.8	162.286	33.3833	10.8833	2.89286	230	4.26	29.3	1.4	14.55	138.2	18.2	10.06	126.404	99.2593	55.0556	70.0385	22.0392	38.254	95.2909	156.429	1	0	1	M	2111-02-23 05:25:00	2111-03-05 14:44:00	10.3882	43.8373	WHITE	EMERGENCY	0	2111-02-23 05:25:58	2111-03-01 18:01:28
162	39	36	6	2	0	0	3	0	1	16.3333			23.3333	1.1	1.85	102	167	31.36	10.1	3	181	3.03333	107.85	1.23333	14.6	138.8	19.3333	13.3	97.64	106.226	64.3871	77.129	17.9355	38	98.7308	158.667	1	0	1	F	2206-05-14 11:49:00	2206-06-06 18:00:00	23.2576	60.1122	BLACK/AFRICAN AMERICAN	EMERGENCY	0	2206-05-14 11:50:31	2206-05-27 22:25:36
163	68	37	8		2	1	3	1	1	21			14.25	1.1	1.3	106.2	160.6	27.95	9.5	4.06	128.25	3.9	38.9667	2.16667	22.1333	136.8	25.25	7.425	111.465	118.692	68.2885	88.9423	24.2857	37.179	97.5	175.611	0	0	1	M	2126-09-11 12:25:00	2126-10-01 17:50:00	20.2257	59.6879	PORTUGUESE	EMERGENCY	0	2126-09-11 12:25:46	2126-09-17 17:27:12
164	99	61	15	3	3	1	4	0	4	23.6	1.1	9.33333	15.4	1	3.04	107.889	95.6154	27.7833	9.50769	14.6941	70.375	4.44	40.2	1.7	15.7111	141.667	94.6	12.6833	86.7959	110	49.38	70.5986	27.4	36.5081	92.8333	106.444	1	0	1	F	2139-07-03 04:05:00	2139-07-14 00:07:00	10.8347	61.8115	WHITE	EMERGENCY	1	2139-07-03 04:07:00	2139-07-15 00:07:00
165	120	46	9	0	0	0	4	3	2	18.2	2.46667	7	13.2	0.5	1.52857	124.714	533.1	31.74	10.16	2.62222	180	3.68	29.75	1.95	17	153.889	31.3333	29.7	114.067	94.7419	58.4194	70.2366	26.6216	36.1429	99.9655	333.771	1	0	1	F	2126-04-09 16:55:00	2126-04-16 17:28:00	7.0229	20.9305	BLACK/AFRICAN AMERICAN	EMERGENCY	0	2126-04-09 16:56:24	2126-04-12 20:33:10
166	83	58	13	3	2	2	4	0	2	16.75	2.8	4.5	22.4	1.6	2.06	109	220.273	28.0143	9.60714	4.5625	128.429	4.08333	78.6	2.66667	25.95	141.2	29.2	17.0714	109.979	98.5833	66.2292	77.2708	24.7255	36.1128	95.7174	207.528	1	1	1	F	2127-12-12 04:15:00	2128-01-05 20:00:00	24.6563	59.3858	WHITE	EMERGENCY	0	2127-12-12 04:16:26	2127-12-26 14:28:33
167	85	52	12	3	2	3	0	3	1	17.4	2.93333		25.6	7.5	1.54	100.312	190.56	29.1867	9.86667	5.255	107.077	3.74118	47.5818	1.6	15.4909	137.6	29.6	12.76	94.0278	157.944	69.75	96.9143	19	36.9956	98.5897	196.479	1	0	0	M	2147-09-29 21:13:00	2147-10-27 14:00:00	27.6993	50.9741	BLACK/AFRICAN AMERICAN	EMERGENCY	0	2147-10-11 01:14:26	2147-10-19 15:06:01
168	44	39	11	4	2	1	4	0	0	13.3333	2.5	24	17	1.2	0.7	107.25	164.625	38.6	12.96	3.41111	82	5.25	31.6667	1.46667	15.9667	134.8	17.25	9.96	108.323	106.207	71.7586	82.8046	24	36.3704	96.6667	165.2	1	0	1	M	2185-02-01 02:11:00	2185-02-21 15:07:00	20.5389	51.013	WHITE	EMERGENCY	0	2185-02-01 02:12:34	2185-02-07 13:16:03
169	106	72	10	0	0	0	4	4	2	16	3.6		15	0.8	2.03333	118	197.75	33.3	11.5	3.54	187	3.64	50.1	1.4	15.6	145.333	44.6667	9.1	73.5667	117.821	50.1786	82.8889	18.6765	37.9167	99.7742	132.429	1	0	1	F	2122-01-11 20:42:00	2122-01-18 11:59:00	6.6368	74.6077	BLACK/AFRICAN AMERICAN	EMERGENCY	0	2122-01-11 20:42:58	2122-01-13 22:28:34
170	84	54	13	3	2	1	4	0	3	23	1.4		13.2	0.75	1.06	107	158	28.0231	9.36667	6.8	131	4.28889	80.9667	1.48333	16.7	136.857	20.5	10.3	69.1481	125.333	79	92.4333	18.5	33.8	99.6667	184.875	1	0	1	F	2173-03-30 11:55:00	2173-03-31 20:21:00	1.3514	88.1758	BLACK/AFRICAN AMERICAN	EMERGENCY	1	2173-03-30 11:56:42	2173-03-31 22:16:07
171	43	39	7	4	1		1	0	1	12.75			19.5		1.525	107.75	138.556	33.8429	12.34	2.64	128	4.32857	34.8	1.25	13.85	135.5	19	11.52	102.361	118.421	49.7632	70.5	17.186	37.8471	95.4211	129.613	1	0	0	M	2150-01-13 07:15:00	2150-02-03 12:18:00	21.2104	76.5254	WHITE	ELECTIVE	0	2150-01-13 22:59:58	2150-01-30 14:51:40
172	48	33	3		1		1	1	0	17.5			16.25		0.45	105.75	239.25	27.6	9.65	4.175	131.5	4	20.05	1.5	15.05	135.5	17.75	6.35	88.6923	111.625	56.375	74.7917	14.9231	36.3333	98.8462	187.417	0	0	0	F	2144-08-14 03:59:00	2144-08-27 15:30:00	13.4799	64.6863	WHITE	EMERGENCY	0	2144-08-15 18:14:13	2144-08-19 09:10:33
173	162	95	20	4	3	2	4	4	3	40	2.05	1	13.7143	3.9	1.24286	84.5	615.6	25.2857	8.02	21.275	42.25	3.74444	52.1	2.8	19.95	132.143	21.5714	22.475	118.7	97.9714	61.1286	73.7143	28.9608	36.3302	66.55	676.111	1	1	1	M	2168-06-27 14:47:00	2168-07-09 15:12:00	12.0174	48.3587	WHITE	EMERGENCY	1	2168-07-06 22:26:00	2168-07-09 15:12:00
174	58	42	4	0	0	0	4	0	0	20	2.1	13	19.5	0.95	0.975	106	247.667	37.85	12.95	3.41429	268.5	3.45	29.575	1.425	15.575	141.8	55.25	28.525	89.2727	100.938	52.5938	69.5	19.6316	36.5432	99.0286	176.483	1	0	1	F	2117-06-01 00:23:00	2117-06-21 11:22:00	20.4576	54.2901	WHITE	EMERGENCY	0	2117-06-01 01:01:24	2117-06-10 16:35:41
175	95	75	11	3	2	0	1	4	1	10.5			19.5	0.7	1.05	116.2	128	34.75	11.5167	3.3	76.75	4.28571	35.225	1.3	13.7167	137.6	12.5	5.13333	52.0863	100.161	49.6161	64.2101	14.9407	35.7356	97.2091	121.857	1	0	0	M	2195-09-17 07:15:00	2195-10-08 14:54:00	21.3188	83.3401	WHITE	ELECTIVE	0	2195-09-17 09:43:37	2195-09-30 18:01:55
176	107	66	18	4	2	4	4	0	4	32.3333	2.73333	3	15	36.8	6.4	99.3333	138.667	24.9	9.8	10.275	79.6667	3.03333	97.625	3.075	29.425	143.667	50.6667	18.2	99.431	112.65	49.15	66.1864	34.5758	36.9722	97.4407	133.25	1	1	1	F	2125-02-10 15:19:00	2125-02-20 18:54:00	10.1493	46.59	UNKNOWN/NOT SPECIFIED	URGENT	1	2125-02-10 15:20:35	2125-02-20 20:09:11
177	65	39	10		2	0	4	0	4	17.5		33	22	0.45	5.85	107.5	160.5	34.06	10.48	3.94286	93.2	3.775	57.9	2.05	17.2	143.5	22.25	17.2	104.549	107.167	51.5185	69.6038	18.6863	38.0556	95.0513	135.583	0	0	1	M	2185-01-02 08:14:00	2185-01-14 11:30:00	12.1361	36.6972	BLACK/AFRICAN AMERICAN	EMERGENCY	0	2185-01-02 08:15:36	2185-01-09 17:53:28
178	39	46	1	0	0	0	1	0	0	13.6667	2.8		20.6667	0.8	0.8	109.333	157.833	31.5125	10.9143	2.975	259.75	4.16667	27.8	1.25	14.15	137.667	14	3.75	121.135	103.4	65.0222	80.3023	12.8667	37.321	98.2857	158	1	0	0	F	2183-11-20 17:58:00	2183-12-03 14:55:00	12.8729	54.1853	WHITE	EMERGENCY	0	2183-11-21 15:13:11	2183-11-24 17:04:20
179	68	59	9	3	2		0	3	1	27.1667			15.8571		1.07143	94.2857	100.111	31.6667	11.0333	8.28	93.3333	3.83	41.7	2.1	18.1	133.286	18.4286	16.1667	99.9714	130.206	67.1765	90.4571	28.7105	37.463	97.2	99.4545	1	0	0	F	2167-03-29 20:43:00	2167-04-29 15:00:00	30.7618	68.5925	WHITE	EMERGENCY	1	2167-03-31 22:18:33	2167-04-28 14:37:15
180	33	31	4	0	0		4	0	0	21.6667			17.3333		0.7	110.5	155.714	33.2	11.6286	5.14	340	3.78889	26.04	1.18	13.24	144.75	9	17.6333	92.8519	134.055	64.9091	86.6786	15	37.44	100	125.769	1	0	1	M	2105-11-21 20:59:00	2106-01-12 10:47:00	51.575	41.594	WHITE	EMERGENCY	0	2105-11-21 21:14:34	2105-12-12 16:46:10
181	50	27	6	2	0	2	1	1	0	20.2	3.5		14.4	2.675	0.48	101.8	134.2	34.2333	11.5667	4.28333	437.333	3.64	38.575	6.8	31.65	132.8	6.4	7.8	119.348	126.217	76.2174	92.8841	23	36.7963	96.5263	134.2	0	0	0	F	2110-08-02 10:45:00	2110-09-04 15:15:00	33.1875	52.1393	WHITE	EMERGENCY	0	2110-08-02 10:46:56	2110-08-10 17:55:30
182	37	44	8	4	0	1	2	0	1	14.5	2.9		23	1.65	1.05	106	161.5	35.4	11.8333	3.1	170	4.3	34.8	1.35	14.2	139	30	2.05	120.854	118.024	57.0238	76.7805	21.2564	36.9778	90.0513	163.5	1	0	1	M	2110-05-13 14:23:00	2110-06-19 16:00:00	37.0674	62.9736	WHITE	EMERGENCY	0	2110-05-13 14:24:33	2110-06-19 21:10:52
183	47	48	8	3	3	0	1	0	1	13.3333			26.8333	0.8	1.2	109.6	197.615	38.3167	13.2545	4.54545	119	4.38182	37.8	2.05	16.2625	143.667	27	9.61667	104.562	111	52.75	71.6842	14.875	37.5278	96.3226	131.857	1	0	0	M	2150-11-12 10:41:00	2150-12-01 16:40:00	19.2493	80.1262	WHITE	EMERGENCY	0	2150-11-12 10:42:30	2150-11-28 15:08:45
184	31	27	4	3	0	0	1	0	0	16.5	4.3		20.5	0.3	0.9	105.75	143.2	37.8667	13.0333	2.88	215.5	4.04286	26.25	1.3	14.25	139.625	16	20.1	90.625	124.192	70.9615	88.4103	22.0968	37.4931	99.36	143.8	1	0	0	M	2152-05-03 04:53:00	2152-05-25 11:30:00	22.2757	27.1497	WHITE	EMERGENCY	0	2152-05-03 04:54:15	2152-05-12 17:09:53
185	40	33	6	4	1	0	1	0	0	12			22.6667	0.75	0.775	112.857	160.727	31.75	10.8222	3.42222	129.667	4.25556	29.275	1.45	14.775	138.556	18.75	9.6	89.3103	143.606	68.4516	91.5417	19.5455	36.4375	97.28	154.625	1	0	0	F	2139-10-05 16:13:00	2139-11-04 14:50:00	29.9424	64.8876	UNKNOWN/NOT SPECIFIED	EMERGENCY	0	2139-10-05 16:14:41	2139-10-27 15:36:18
186	57	36	9	3	2		4	0	0	13.5			18.5		0.65	111.4	118.333	30.0455	10.9167	3.87692	141.25	3.375	46.6	2.14286	21.9143	137.167	13	3.23333	112.65	98.1695	59.4746	73.4124	18.8723	37.9481	98.1395	127.556	1	0	1	M	2137-10-13 16:32:00	2137-11-12 17:10:00	30.0264	53.0653	WHITE	EMERGENCY	0	2137-10-13 20:58:21	2137-10-24 14:27:25
187	93	76	16	3	2	3	4	0	4	33.2	2.9	50	11.5	8.75	3.1	97.8	221.8	33.15	11.2333	17	87.75	3.98	63.1167	3.25	21.6	138.4	30	17.3	107.773	102.415	62.6038	77.3867	27.96	36.5972	91.95	228.222	1	1	1	M	2174-05-22 17:03:00	2174-06-21 12:50:00	29.8243	66.8782	WHITE	EMERGENCY	1	2174-05-22 17:04:34	2174-06-13 17:12:17
188	62	56	8	3	1		3	0	1	20.25			16.75		1.38	110.8	211.667	33.9	11.8	5.81667	138	3.74	30.4	1.525	15.05	144.4	28.8	8.46667	79.0513	102.738	50.5476	68.4524	20.6	36.4495	98.561	223.6	1	0	1	M	2195-01-10 02:40:00	2195-01-24 08:07:00	14.2271	87.2082	OTHER	EMERGENCY	1	2195-01-10 02:42:44	2195-01-24 12:34:05
189	87	54	16	2	1	3	4	2	4	22.2	2.3	1	19.2	5.725	5.14	93.2857	101.857	37.375	12	3.54	162.5	4.99231	42.3333	1.63333	17.4333	128.75	61	11.975	75.0968	90.2778	43.8889	58.1944	17.0323	35.3827	95.8889	111.75	0	1	1	M	2100-12-01 20:18:00	2100-12-09 05:43:00	7.3924	73.8629	WHITE	EMERGENCY	1	2100-12-07 15:32:48	2100-12-09 07:40:39
190	40	39	5	3	1	0	1	0	0	11.3333			19	0.4	0.725	117.75	106.714	30.6571	10.425	2.91429	149.6	4.0625	26.6714	1.3	13.9143	144.75	8	13.625	96.6053	118.419	55.0698	72.6744	20.4773	38.0046	97.8049	100.462	1	0	0	M	2117-05-15 04:38:00	2117-06-05 18:30:00	21.5778	32.7377	HISPANIC OR LATINO	EMERGENCY	0	2117-05-15 04:39:27	2117-05-27 19:06:36
191	63	58	13	4	2	2	4	0	1	15	2.86667		21.25	4.02	1.18	108.8	213.952	29.2348	10.0263	3.98333	140.625	4.26111	46.1833	1.68333	15.55	138.636	24.6	9.51429	132.035	86.5517	58.5862	72.3333	18.5263	37.4474	96.9815	159.714	1	0	1	F	2129-12-17 20:23:00	2129-12-19 12:36:00	1.6757	46.8151	UNKNOWN/NOT SPECIFIED	EMERGENCY	0	2129-12-18 07:35:34	2129-12-19 12:49:35
192	22	26	5	4	1		0	0	0	15			29		0.566667	100.667	206.2	43.4571	15.4667	2.64	153.5	3.58333	24.55	1.25	13.9	140.6	8.66667	10.7	93.3684	147.769	74.3077	97.8947	18.7561	37.1615	97.6923	189.923	1	0	0	M	2121-12-30 00:39:00	2122-01-16 17:40:00	17.709	58.5476	WHITE	EMERGENCY	0	2121-12-30 00:39:31	2122-01-12 11:14:27
193	57	61	7	2	0	0	3	0	2	14.4	3.5	3	18.6	0.1	1.48	104	181	31.04	10.775	1.16667	257	4.15	25.4	1.2	13.5	133.667	35	25.3333	77.1786	115.8	39.2571	61.6762	15.4286	38.0486	93.0435	144.25	1	0	1	F	2160-02-16 18:23:00	2160-02-26 11:16:00	9.7035	82.8403	UNKNOWN/NOT SPECIFIED	EMERGENCY	0	2160-02-16 18:24:45	2160-02-20 16:42:51
194	46	44	8	3	4		1	0	0	16.25			16.5		0.64	112.4	152.625	32.4917	10.6429	4.17778	105.4	4.05714	30.8	1.28	13.86	141.4	11	10.6	110.033	122.273	83.5455	99.7576	20.9722	37.3056	96.2593	142.125	1	0	0	F	2119-12-21 22:48:00	2120-01-09 17:12:00	18.7667	53.9641	WHITE	EMERGENCY	0	2119-12-21 22:49:55	2120-01-06 18:30:04
195	34	45	4		0		3	1	0	15.1667			21.5		0.783333	108	179	30.9625	9.9	3.71111	197.5	3.625	37.55	4.8	27.55	140.833	17.1667	5.23333	72.4138	111.593	59.6667	76.9753	22.9231	35.5238	95.1333	151.952	0	0	1	M	2109-09-01 04:58:00	2109-09-12 01:47:00	10.8674	81.5301	ASIAN	EMERGENCY	1	2109-09-01 09:49:02	2109-09-03 23:54:02
196	51	51	8	3	0	0	4	0	1	16.5	3.2		13.5	0.2	1.4	115	152	30.6333	11.7333	2.425	291	4.56667	23.55	1.25	13.9	141	35	16.4	84.4737	125.409	52.8636	73.9333	21.3864	37.7923	99.4667	168.833	1	0	1	M	2200-04-03 00:38:00	2200-04-13 14:45:00	10.5882	77.2913	WHITE	EMERGENCY	1	2200-04-03 00:39:44	2200-04-09 18:03:19
197	56	27	7		1	2	3	0	1	18.6		5.5	16.6	3.6	1.525	102.2	358.2	31.02	10.5	3.53077	154.75	3.74	28.225	1.825	16.325	133.8	35.75	12.25	97	120	61.4762	80.2063	20.0667	36.2944	94.6667	227.696	0	0	1	M	2150-11-13 14:06:00	2150-12-04 17:55:00	21.159	54.1931	BLACK/AFRICAN AMERICAN	EMERGENCY	0	2150-11-13 14:08:02	2150-11-19 17:51:59
198	37	33	2	0	0	0	1	0	1	15.6667	3.1		24.6667	0.5	1.33333	104	298.667	32.48	11.1	2.86667	286	4.375	48.65	1.1	13.1	140	20.6667	12.2	68.6207	128.9	45.3667	68.3333	19.75	37.3148	99.7353	247.235	1	0	0	F	2155-04-19 11:05:00	2155-05-26 16:35:00	37.2292	71.2773	WHITE	EMERGENCY	0	2155-04-19 11:09:25	2155-04-22 22:47:44
199	182	110	21	3	4	2	4	4	4	31.5	1.7	15	11	4.8	3.36667	99.3333	150.714	29.1143	10.0857	13.6625	31.4444	4.69167	39.3833	2.2	22.2833	137	82.5	0.442857	121.143	105.571	57.8413	73.4921	33.8714	36.5758	87.625	155.077	1	0	1	M	2178-05-04 16:55:00	2178-05-08 21:42:00	4.1993	71.445	WHITE	EMERGENCY	1	2178-05-04 16:55:51	2178-05-08 22:47:32
200	99	65	8	2	0		1	1	4	30.75			15.75		5.93333	91.25	227.75	32.6	10.5	5.82857	251	6.3	29.4	1.3	14.9	131.5	112.667	13.6	82.1739	107.469	42.0312	60.5938	28.8	34.6019	93.84	211.286	1	1	0	F	2149-05-16 22:51:00	2149-05-18 12:00:00	1.5479	81.9455	WHITE	EMERGENCY	1	2149-05-17 00:08:27	2149-05-19 08:37:32
201	56	45	10	4	0	0	4	0	2	15.25	2.06667		17.75	0.433333	1.7	117.111	106.6	42.5	14.6111	4.54167	256.75	3.98333	39.75	1.75	18.425	142.667	23.75	5.05	110.963	93.0588	55.3235	69.098	22.4	38.6694	95.5769	102.842	1	0	1	M	2172-09-16 23:07:00	2172-10-24 12:50:00	37.5715	48.5595	WHITE	EMERGENCY	0	2172-09-16 23:08:19	2172-10-12 12:22:56
202	76	39	10	3	3	0	4	0	0	19.5	1.7	4	15	0.6	0.9	106.2	110.167	30.5857	10.4	6.81667	135	3.36	47.72	1.98	16.52	135.4	9	11.75	97.15	99.7321	56.0714	72.6488	24.6905	37.1146	88.625	137.75	1	0	1	F	2101-10-04 17:56:00	2101-10-07 14:20:00	2.85	58.3387	UNKNOWN/NOT SPECIFIED	EMERGENCY	1	2101-10-04 17:58:00	2101-10-07 14:20:00
203	34	25	1	1	0	0	0	0	0	15	1.3		17	0.6	0.5	111.25	134.857	33.4	11.12	3.97143	304	3.65	35.1333	1.73333	16.0667	137.167	13	8.8	115.379	151.3	86.0667	110.172	14.6216	37.2302	99.3929	142	1	0	0	F	2146-11-18 22:20:00	2146-11-24 14:45:00	5.684	57.3207	BLACK/AFRICAN AMERICAN	EMERGENCY	0	2146-11-19 02:41:14	2146-11-20 21:04:53
204	21	17	4	2	1	0	1	0	0	14.6667			20	0.7	0.766667	108	159.125	33.8917	12.0222	5.60909	150.333	4.35	35.3	1.3	14.02	138.25	10	16.1	96.3529	169.731	89.2308	113.474	14.2727	36.5222	99.1875	158	1	0	0	M	2133-07-04 17:32:00	2133-07-16 16:14:00	11.9458	39.6798	WHITE	EMERGENCY	0	2133-07-04 19:09:21	2133-07-08 16:08:02
205	78	39	11	4	2	1	4	0	0	13.7143	1.875	32	20.1429	1.55	0.7	111.625	146.389	31.3789	10.7263	5.26667	85.1111	3.9875	39.07	1.52	15.48	140.867	11.3333	2.17143	122.127	88.5789	53.0526	65.0736	23.9041	37.2009	98.4677	137.903	1	0	1	F	2170-02-23 09:30:00	2170-03-07 12:25:00	12.1215	30.2468	WHITE	ELECTIVE	1	2170-02-23 16:22:16	2170-03-07 18:30:37
206	63	56	9	3	0	0	4	0	2	15.8	2.7	38	14.6	0.3	2.12	114.2	116.6	30.84	10.12	2.375	175	4.08	34.1	1.3	14.4	140.4	57.8	9.625	99.8974	86.9608	51.2549	63.6405	26.1	38.4028	93.5556	115	1	0	1	F	2141-11-13 16:44:00	2141-11-17 12:00:00	3.8028	76.0036	WHITE	EMERGENCY	1	2141-11-13 16:47:46	2141-11-18 00:21:16
207	29	34	2	0	0		1	1	0	12.6667			19.3333		0.875	112.571	138.778	36.4875	12.3125	3.125	214.8	4.3875	27.5	1.1	12.875	138.429	10.75	15.12	109.769	113.953	66.9302	82.2927	18.303	37.254	98.08	139.235	1	0	0	M	2189-02-19 14:49:00	2189-03-09 11:31:00	17.8625	52.2684	WHITE	EMERGENCY	0	2189-02-19 14:50:21	2189-02-24 16:17:55
208	55	34	5	0	1		4	0	0	13.3333			20.3333		0.75	109	162.125	37.425	12.325	2.05	139.667	4.68571				137.25	29.5	14.3333	91.4103	93.1154	54.098	68.3067	15.8043	36.4841	98.8286	150.588	1	0	1	F	2115-09-06 07:15:00	2115-10-14 12:32:00	38.2201	58.6031	PATIENT DECLINED TO ANSWER	ELECTIVE	0	2115-09-06 14:57:35	2115-10-13 16:15:15
209	74	64	15	4	3	0	4	0	4	14.75	2.9	31.3333	28.5	0.4	1.125	99.2	209.6	26.7429	9.1	3.75714	96.2	4.12	34.3667	1.26667	14.5667	140.2	38.25	3.54	137.333	103.214	56.1786	67.8571	23.6552	39.0735	94.12	221.571	1	0	1	F	2165-08-16 18:49:00	2165-08-20 21:40:00	4.1188	55.3079	WHITE	EMERGENCY	1	2165-08-16 18:50:11	2165-08-20 23:29:28
210	109	79	13	4	1	0	4	0	4	18.8333	1.8	4.5	17	0.5	1.5	100	209.286	41.9286	13.9	5.13	287.333	4.56667	66.1	1.26667	14.4667	131.167	31.1667	80.5167	128.182	91.1311	59.7049	70.0765	25.6078	36.6429	95.6591	207.208	1	0	1	F	2194-01-24 09:14:00	2194-04-03 14:15:00	69.209	48.6838	WHITE	ELECTIVE	0	2194-02-26 16:57:46	2194-03-13 18:50:51
211	95	72	13	3	0		4	4	2	16.75	2.8		24.5		2.875	101	182.5	28.8	9.26667	2.4	212	3.56667	64.8	1.15	12.2	139	69.25	11.8333	63.7069	140.411	64.1607	92.7679	14.6984	36.9444	98.0714	194.75	1	0	1	F	2188-08-25 13:00:00	2188-09-27 17:40:00	33.1944	60.6216	BLACK/AFRICAN AMERICAN	ELECTIVE	0	2188-08-27 11:56:20	2188-08-31 18:00:10
212	73	62	10	2	0	0	4	0	4	19	3		21	0.3	5	104.25	127	31.54	10.4	3.74	498.333	4.86	41.8	1.2	13.6667	139.25	66.5	15.5333	101.179	119.469	59.0625	79.4896	21.1765	37.5864	99.4643	140.111	1	1	1	M	2198-03-12 15:10:00	2198-03-21 15:00:00	8.9931	83.6832	WHITE	EMERGENCY	0	2198-03-12 15:12:03	2198-03-19 21:25:21
213	124	84	14	3	3	0	4	4	0	12.5	2.13333		21	0.8	0.916667	113.111	155.091	29.7778	10.1111	4.62727	83	4.28	84.3667	1.63333	15.9667	142.3	26.3333	16.2429	89.3226	105.355	59.5591	75.7065	19.5102	36.5516	96.4557	90.125	1	0	1	F	2156-06-08 10:17:00	2156-07-24 19:08:00	46.3688	86.4863	WHITE	EMERGENCY	1	2156-06-08 10:18:20	2156-07-24 21:03:15
214	65	68	5	1	0		1	0	3	10.3333			18.6667		0.433333	114.5	121.667	36.5571	12.2	2.1	402.5	3.95	38.5	1.3	13.7	139.6	9.66667	8.55	90.6957	102.707	60.431	76.1092	13.2143	36.4274	99.5111	137.667	1	0	1	F	2154-10-01 15:41:00	2154-10-19 15:17:00	17.9833	77.5504	WHITE	EMERGENCY	1	2154-10-03 15:43:55	2154-10-19 15:17:40
215	70	58	13	4	2		4	2	1	19.6667	1.7		16.5		1.35714	112.6	144.077	33.8684	11.7125	6.85833	95.8571	4.61538	39.75	1.4	14.675	143.364	15.5714	7.74286	97.375	100.133	60.2667	72.9	26.3077	37.131	95.1176	111.9	1	0	1	M	2136-04-20 17:49:00	2136-06-23 14:25:00	63.8583	75.4643	BLACK/AFRICAN AMERICAN	EMERGENCY	1	2136-04-20 17:50:48	2136-06-23 15:52:33
216	98	84	12	0	2	3	4	0	3	19	2.2	9	17.4	6.36667	3.28	107.667	163.2	26.4667	8.8	5.98	60.3333	3.95556	33.9667	1.33333	14.8667	139.167	45	3.93333	107.19	88.6744	52.9302	64.619	26	37.127	97.6889	159.143	1	0	1	M	2185-01-03 09:57:00	2185-01-15 13:45:00	12.1583	60.4569	WHITE	EMERGENCY	0	2185-01-07 04:21:58	2185-01-12 15:36:39
217	26	24	4	1	2	1	0	0	0	15	2.93333		23	1.625	0.825	107.273	195.167	28.4667	9.67333	5.59167	105.818	3.75455	46.2364	1.47273	16.3273	139.273	20.25	6.26667	95.4872	125.244	66.0488	85.7561	14	37.3441	98.725	192.375	1	0	0	M	2134-03-15 03:26:00	2134-03-22 16:40:00	7.5514	47.1472	ASIAN - CHINESE	EMERGENCY	0	2134-03-15 14:26:55	2134-03-16 22:54:24
218	39	30	9	0	2	2	4	0	1	17.6667	3.2		35.3333	3.4	1.23333	102.952	217.095	36.3818	12.0526	8.52273	93.7333	3.88571	84.4353	1.57059	14.9941	146.65	22.6667	9.85	89.7895	128.2	70.3	92.2857	14.24	37.55	99.9474	224.944	1	0	1	M	2167-06-08 01:27:00	2167-07-13 13:56:00	35.5201	69.6636	WHITE	EMERGENCY	0	2167-06-08 11:00:00	2167-06-21 10:45:00
219	37	23	4	0	2		1	0	1	12			27		0.95	104.286	145.778	29.7692	10.5455	5.11556	142.286	3.51111	27.6375	1.4375	14.525	139.429	9.5	12.8429	100.844	131.03	67.8182	86.6465	20.5385	38.0889	99.9062	105.182	1	0	0	M	2146-08-17 03:34:00	2146-08-25 14:40:00	8.4625	19.2589	WHITE	EMERGENCY	0	2146-08-17 03:35:50	2146-08-18 23:45:43
220	65	59	8	0	2	1	4	0	1	36.6667	2.8	6.5	7	1.43333	1.1	91.75	132.857	29.625	9.75	16.6429	83	4.06	43.1	2.3	18.1333	128.2	24	23.15	106.452	95.1176	56.1765	71.4545	22.1842	38.2288	100	97.0909	1	0	1	F	2140-08-26 03:57:00	2140-09-03 17:47:00	8.5764	73.3737	UNKNOWN/NOT SPECIFIED	EMERGENCY	1	2140-08-26 04:00:14	2140-09-03 20:21:26
221	64	52	11	3	1	2	4	0	1	14.25	3.2	18.5	18.75	2.825	1.6	112.5	206.5	31.625	10.175	2.18571	149.5	3.975	55.7	3.1	30	141.5	25.25	15.45	115.667	104.345	58.069	71.4828	21.7812	36.3542	98.6452	144.522	1	0	1	M	2107-05-03 05:02:00	2107-05-13 18:00:00	10.5403	84.9662	WHITE	EMERGENCY	0	2107-05-03 10:27:41	2107-05-09 17:56:07
222	60	54	8	3	2	1	1	0	1	14.25	2.4	5	20.75	1.8	1.625	108.429	107.375	23.76	7.61667	2.18571	100.8	5.58571	49.2143	1.5	16.425	137	35	8.4	105.956	99.8103	47.5789	63.5263	18.1154	37.6759	99.4884	84.875	1	0	0	F	2168-02-12 08:47:00	2168-03-04 13:00:00	21.1757	62.6937	BLACK/AFRICAN AMERICAN	EMERGENCY	0	2168-02-12 08:47:42	2168-02-20 18:22:02
223	78	72	11	0	1		4	3	3	14.25			18		1.15	111.75	212.5	31.17	10.9857	3.12857	147.667	5.15	36.65	1.25	14.35	137.375	37.6667	24.4	68.6923	131.269	49.7692	75.4423	15.3448	36.2778	99.6923	168.714	1	0	1	F	2170-04-27 00:56:00	2170-05-04 14:52:00	7.5806	83.1641	WHITE	EMERGENCY	0	2170-04-27 15:12:02	2170-04-29 17:49:32
224	56	62	10	3	0	0	4	0	3	15.75	1.75	18	18.75	0.733333	1	108.333	131.25	29.9833	9.7	4.26667	330.333	4.28889	27.8333	1.1	13.1667	135.5	37.75	19.1667	115.433	98.2051	60	73.8947	20.5152	36.6967	96.8333	135	1	0	1	F	2174-10-18 17:36:00	2174-11-18 14:45:00	30.8813	68.3813	WHITE	EMERGENCY	0	2174-10-18 17:39:50	2174-11-10 20:35:48
225	37	46	4	3	0		1	0	0	9		7	35.3333		0.566667	92.3333	174.667	32.8	10.7	1.17143	281	4.26667	25.3	1.3	14.3	132.333	13.6667	23.5	78.8421	111.333	44.4286	65.8095	13	36.8796	96.0526	171.167	1	0	0	F	2105-04-08 14:59:00	2105-05-01 12:00:00	22.8757	303.455	WHITE	EMERGENCY	0	2105-04-08 15:02:35	2105-05-01 12:17:37
226	56	60	14	3	2	2	4	0	3	21.25	2.7		19.75	2.4	0.875	111	210.333	28	10.14	9.06667	115.6	4.35714	43.9667	1.41667	14.5833	146	18.5	8.525	86.0833	109.865	48.6216	68.3243	16.5588	37.5272	98.1765	181.9	1	0	1	M	2138-12-01 23:09:00	2138-12-25 13:14:00	23.5868	68.0069	WHITE	EMERGENCY	0	2138-12-01 23:11:45	2138-12-18 15:04:48
227	34	34	5	3	1		1	0	0	13			21.6667		0.666667	108.25	148.857	32.2357	10.9417	2.725	186	4.35714	32.32	1.4	14.6	137	11	24.1	123.727	113.429	61.8571	80.619	19.7931	37.9306	97.3462	133.167	1	0	1	F	2190-08-25 16:57:00	2190-09-24 12:26:00	29.8118	18.2501	WHITE	EMERGENCY	0	2190-08-25 16:58:07	2190-09-24 12:26:22
228	97	65	11	0	0	2	4	1	4	22	2.9		24.5	2.96667	2.7	92.6	95.7143	35.8714	12.05	5.75	295.667	4.975	77.6333	4.25	25.1333	133.6	55.5	16.2	97.1569	103.074	55.8704	71.6605	18.8261	37.0556	98.381	98.4118	1	0	1	M	2162-01-19 16:52:00	2162-01-23 01:37:00	3.3646	79.4753	WHITE	EMERGENCY	1	2162-01-20 06:35:14	2162-01-23 03:23:24
229	82	58	9	3	0	1	1	0	4	17.6667	2.85		18.6667	1.6	2.53333	103.333	141.2	35.46	11.56	2.84	206.333	4.31667	33.0667	1.46667	16.3667	135.333	50	10.2333	93.4138	106.387	51.6774	68.4194	22.0571	36.8175	96.7037	143.111	1	0	1	M	2196-03-05 20:42:00	2196-04-20 13:30:00	45.7	69.1319	WHITE	EMERGENCY	0	2196-03-06 00:47:53	2196-03-18 18:06:54
230	85	44	6	0	1	0	1	1	3	19	2.5	18	15	0.6	3.06667	109.143	146.3	44.64	15.04	3.18182	142.5	5.15	32.9	1.5	16.1	137.857	47.8333	9.925	126.122	108.044	71.9333	85.6742	18.8372	36.3519	95.225	128.182	1	0	1	M	2158-05-11 02:03:00	2158-05-30 15:50:00	19.5743	37.307	WHITE	EMERGENCY	0	2158-05-11 02:04:28	2158-05-27 15:03:16
231	71	68	15	4	3		4	0	4	21	2.5		15.6667		1.8	112.111	203.467	34.62	12.1077	6.69286	93.4286	4.43333	95.5	2.0375	16.925	140.909	16.3333	7.24	115.829	104.424	66.3261	78.9242	21.1515	36.4754	95.3667	154.625	1	1	1	M	2131-09-05 15:32:00	2131-09-18 22:47:00	13.3021	69.6296	UNKNOWN/NOT SPECIFIED	EMERGENCY	1	2131-09-05 15:33:00	2131-09-18 22:47:00
232	79	72	9	3	0		4	0	2	15.25		5	17.75		1.475	111.111	123.182	28.3222	9.16667	4.6875	238.333	4.15	33.975	2.2	22.875	135.222	31	3.1	99.5526	98.9375	62.5625	74.3951	19.4	35.9568	98.0476	122.2	1	0	1	F	2208-01-21 13:28:00	2208-02-05 11:45:00	14.9285	70.845	WHITE	EMERGENCY	1	2208-01-21 13:30:16	2208-01-29 17:22:43
233	67	43	8	0	2	0	4	0	2	34.75	2.4		12.25	0.6	3.275	100.75	251.75	28.18	8.62	17.2	84.25	3.42857	32.5667	1.33333	14.1667	144.75	33.25	16.275	83.8571	97.9143	63.4	74.9048	20.119	35.8642	78.5	178.421	1	0	1	F	2117-02-01 17:46:00	2117-02-05 12:00:00	3.7597	58.7056	BLACK/AFRICAN AMERICAN	EMERGENCY	1	2117-02-01 17:47:12	2117-02-06 02:34:07
234	51	31	4	3	0		1	0	0	15.6667			17.6667		0.625	116.5	153.75	34.6667	11.8	4.26667	315.333	3.91429	24.275	1.2	13.625	146	9.25	38.5667	86.1389	136.568	70.4324	91.8796	23.2826	38.0123	97.9459	148.133	1	0	1	F	2172-10-03 01:15:00	2172-10-07 08:00:00	4.2813	35.0591	UNKNOWN/NOT SPECIFIED	EMERGENCY	1	2172-10-03 01:15:54	2172-10-07 09:30:38
235	71	59	13	3	0	2	4	0	4	21	2.7		18	2	6.43333	88.3333	86.25	40	14.2333	3.85	176.667	5.9875	35.8667	1.63333	17.4	122.75	111	12.5333	88.7	98.1569	58.8235	72.8497	19.0789	36.787	95.9697	121	1	0	1	M	2116-04-21 14:57:00	2116-04-29 12:45:00	7.9083	49.5524	WHITE	EMERGENCY	1	2116-04-21 14:57:47	2116-04-26 16:20:35
236	63	41	10	2	1	0	4	2	1	13	2.7		23	0.8	0.966667	105.333	113.667	24.3857	7.775	1.64	143.667	3.6	38.4	1.2	13.6	137.333	26	11.5	117.346	115.154	71.2308	86.3461	24.4688	36.6667	97.3913	116	1	0	1	M	2119-09-29 03:55:00	2119-10-06 16:55:00	7.5417	59.0134	WHITE	EMERGENCY	0	2119-09-29 03:56:37	2119-10-06 16:56:02
237	77	55	11	2	0	0	4	1	4	16.4286	2.3	23	24	0.3	3.15714	103.286	126	34.45	10.875	2.80909	447.5	3.17143	30.5	1.075	12.925	140.571	25.1429	22.4	92.878	101.048	44.6429	63.0159	25.5349	37.4048	95.3902	114	1	1	1	F	2144-01-28 20:18:00	2144-02-16 01:05:00	18.1993	81.2087	WHITE	EMERGENCY	1	2144-01-28 20:19:30	2144-02-16 02:58:58
238	46	46	10	3	2	1	4	0	0	19		3	16.8	1.2	0.84	108.571	175.533	34.525	11.9	3.12308	151	3.84545	28.5	2.68333	20.4667	141.125	16.8	9.8	68.55	126.189	60.7925	83.1859	19.6216	36.8333	97.2889	191.769	1	0	1	M	2137-10-20 03:39:00	2137-10-26 11:50:00	6.341	83.8243	WHITE	EMERGENCY	1	2137-10-20 05:37:45	2137-10-26 15:25:13
239	77	50	14	4	3	2	4	0	1	26.3333	4.3	13	11.5	2.15	1.26667	109.429	348.429	31.45	9.9	3.55	80.5	3.95714	33.5	1.7	16	142.143	16.8333	4.65	129.825	99.5366	51.8293	67.252	26.413	37.7634	92.1395	334.857	1	0	1	F	2103-11-01 04:01:00	2103-11-12 08:38:00	11.1924	60.1989	UNKNOWN/NOT SPECIFIED	EMERGENCY	1	2103-11-01 04:01:00	2103-11-13 08:38:00
240	66	55	2	0	0		1	0	1	16.3333	3.3		20.3333		1.575	108.167	244.286	27.7429	9.5	2.33333	296.25	4.025	19.4	1.1	12.75	140.667	38	12.675	68.2821	133.125	39.875	69.0072	13.2381	36.5139	99.3611	145.25	1	0	1	F	2166-02-06 13:38:00	2166-02-12 08:55:00	5.8035	74.8204	WHITE	EMERGENCY	1	2166-02-06 13:38:58	2166-02-12 11:06:47
241	71	58	6	4	0	0	1	0	1	15.3333		3	18.3333	0.9	1.3	107	153.333	48.7	15.1	2.43333	258	5.375	25.5	1.15	13.25	135.333	21.3333	17.3	80.8261	110.043	60.5217	72.4091	20.9355	37.1204	95.0455	159.833	1	0	1	F	2205-06-19 20:40:00	2205-07-03 16:18:00	13.8181	73.0553	BLACK/AFRICAN AMERICAN	EMERGENCY	0	2205-06-19 20:41:35	2205-06-30 16:42:36
242	31	20	3	0	1		1	0	1	12			24.5		1.06667	111.5	128	31.1333	12	2.58333	170	3.7	24.4333	1.1	12.9	144.25	14.6667	12.45	77.8077	122.179	47.4103	68.641	22.6364	38.3519	99.96	123.375	1	0	0	M	2187-01-14 01:33:00	2187-01-17 16:30:00	3.6229	23.6311	WHITE	EMERGENCY	0	2187-01-14 01:33:46	2187-01-16 20:41:02
243	53	30	3	2	0		1	0	0	8			23		0.666667	114.8	121	27	9.21667	1.47143	211.333	4.16	36.7667	1.2	13.5333	139.4	10.3333	17	94.8966	131.29	66.7097	85.8065	23.4706	36.9074	99.3548	125.4	1	0	0	M	2131-12-22 07:32:00	2131-12-28 11:10:00	6.1514	41.1955	WHITE	EMERGENCY	0	2131-12-22 07:32:56	2131-12-24 15:52:23
244	28	26	3		2	0	1	0	0	11.75	3.9		26.5	0.6	0.675	101.25	143.75	37.16	12.84	2.26667	77	4.6	29.85	1.15	13.6	135	9.5	8.85	94.3478	119.591	48.8636	72.4394	15.4783	38.2531	96.5217	146	0	0	0	M	2124-12-17 21:10:00	2124-12-22 14:10:00	4.7083	63.8614	WHITE	EMERGENCY	0	2124-12-17 21:11:34	2124-12-19 19:49:12
245	39	33	8	4	2	1	1	0	0	11.3333	3.6	18	22.8333	1.2	0.883333	119.909	148.929	32.0417	11.4818	3.11667	70.3333	3.63333	51.6571	1.6	14.9857	148.455	12	16.8167	128.583	122.833	60.8333	82.4167	24.2188	36.7619	93.5385	128.889	1	0	0	F	2163-10-14 04:01:00	2163-11-01 16:30:00	18.5201	18.1391	WHITE	EMERGENCY	0	2163-10-14 04:02:11	2163-10-26 17:39:34
246	31	36	8	3	0	0	4	0	1	13.6667	4		24	1	1.2	108.8	141.8	30.9667	11.12	2.12857	240	3.6	27.45	1.275	14.3	140	11	7.86667	107.804	100.148	51.6296	66.7949	16.3333	37.8254	95.8936	151	1	0	1	M	2121-09-24 17:53:00	2121-10-10 13:46:00	15.8285	64.7646	OTHER	EMERGENCY	0	2121-09-27 21:48:53	2121-09-30 18:38:25
247	59	52	9	4	0		4	0	1	19			19		1.53333	99.5	378.25	32.475	10.6333	2.28	404.5	5.2	26.8	1.3	13.9	132	40.3333	25.95	89.0189	103.5	48.1167	63.2556	16.5667	37.8254	97.8571	288.345	1	0	1	F	2117-09-21 11:01:00	2117-09-27 15:00:00	6.166	70.486	WHITE	EMERGENCY	0	2117-09-21 11:02:07	2117-09-24 16:16:03
248	95	61	9		1	2	2	0	4	30	3.2	6	19.2	4.2	8.54	94.2857	74.7	29.8125	9.93333	12.0231	145.6	5.72727	39.4667	2.63333	19.9667	137.125	30	15.44	93.5357	112.63	70.6667	85.5556	28.7143	37.4236	96.8148	77.2121	0	0	1	M	2195-12-01 01:17:00	2195-12-12 16:30:00	11.634	31.0891	BLACK/AFRICAN AMERICAN	EMERGENCY	0	2195-12-01 01:18:27	2195-12-09 09:49:26
249	86	79	12	3	1	1	4	0	3	21.6667	2.7		15	1.3	1.86667	109.7	183.818	35.5727	12.0636	5.5375	154.833	4.75455	37.3	2.03333	17.05	140.818	52.3333	21.1167	111.15	100.426	74.3443	85.5301	20.2174	36.2407	95.6154	157.409	1	0	1	F	2169-12-18 18:13:00	2169-12-22 17:16:00	3.9604	80.5514	WHITE	EMERGENCY	1	2169-12-21 02:02:40	2169-12-22 18:38:17
250	54	54	4	0	0		4	0	0	16		3	16.5		0.825	107.8	193.6	37.5	12.3	2.3	503.5	4.11667	91.7	2.9	20.4	136	13.25	19.3	94.7609	107.174	57.5745	74.4855	17.36	36.6574	93.4783	181.75	1	0	1	F	2152-08-02 23:34:00	2152-08-17 16:42:00	14.7139	80.9654	UNKNOWN/NOT SPECIFIED	EMERGENCY	0	2152-08-02 23:35:53	2152-08-17 16:42:53
251	39	33	8	4	3	1	0	0	0	17			23	1.2	0.8	99	133	26.1	9.2	5.05	45.5	5.42	18.5	1.3	13.75	133	44	3.6	80.5217	138.13	78.9565	96.8182	18.5926	36.8556	92.7391	133	1	0	0	M	2123-07-31 12:42:00	2123-08-22 04:40:00	21.6653	41.6095	WHITE	EMERGENCY	1	2123-08-11 10:07:56	2123-08-22 06:39:04
252	45	52	5		0	0	3	1	1	14.5714	2.45	24	16.7143	0.8	1.27143	114.857	112.857	28.2714	9.55	2.35	202.833	4.38571	37.5	1.7	16.5	141.857	30.7143	16.38	95	110.741	43.7037	66.0494	21.4074	36.6944	98.037	115.571	0	0	1	M	2113-10-02 11:36:00	2113-10-06 15:00:00	4.1417	86.9738	BLACK/AFRICAN AMERICAN	EMERGENCY	0	2113-10-02 11:38:05	2113-10-05 00:03:57
253	42	40	6	0	0	0	2	0	4	18.3333			22.3333	0.8	5.03333	105.667	110.667	29.9	9.65	1.95	256.5	5.06	40.25	6	30.1	141.333	114.333	6.85	101.862	126.7	68.6333	83.3571	14.0571	36.3556	99.3871	102.5	1	0	1	M	2172-07-19 14:08:00	2172-07-30 12:30:00	10.9319	73.0518	BLACK/AFRICAN AMERICAN	EMERGENCY	0	2172-07-19 14:09:51	2172-07-23 13:41:21
254	30	34	5	0	1		3	0	1	13			20.6667		1.06667	110.75	185.571	29.2143	10.05	2.58571	137	4.05	25.9	1.25	13.5	139.5	11.3333	11.3	73.2917	122.4	49.52	70.84	14.8214	37.0333	100	187.091	1	0	1	M	2146-06-13 20:47:00	2146-07-07 13:00:00	23.6757	65.3481	WHITE	EMERGENCY	0	2146-06-13 20:48:59	2146-06-30 14:37:14
255	108	71	17	4	3	3	4	0	3	22.75	1.8	28.25	9.5	7.13333	1.3	103.222	80.0769	28.6375	9.525	12.3167	37.8333	3.51667	127.3	3.78	23.84	129.8	23	3.53333	105.976	96.8571	42.9464	61.1607	28.102	36.3981	97.8182	91.3235	1	0	1	M	2186-06-11 20:04:00	2186-06-28 01:30:00	16.2264	30.7408	WHITE	EMERGENCY	1	2186-06-11 20:05:09	2186-06-28 04:31:17
256	70	69	8	0	0	0	4	0	4	23	3.4	13	18.25	0.4	2.475	105.4	158.889	37.84	12.275	7.40909	284	4.1375	25.1	1.4	15.5	141.5	32	9.05	88.125	98.2258	49.9677	63.3226	24.6452	36.7593	98.5714	141.909	1	0	1	M	2132-10-09 20:55:00	2132-10-11 01:45:00	1.2014	83.5744	BLACK/AFRICAN AMERICAN	EMERGENCY	1	2132-10-09 20:56:20	2132-10-11 03:39:36
257	98	62	17	3	4	2	4	0	4	21.8571	2.2	4	18.7143	2.1	6.48571	107.4	225.688	25.4444	8.84118	5.73333	118.667	4.46667	54.5111	1.71111	18.0444	142.182	124.286	9.4125	82.2286	107.829	59.9756	76.9593	18.9318	35.3132	98.1351	193.079	1	0	1	M	2179-07-26 22:13:00	2179-09-26 19:25:00	61.8833	66.0875	UNKNOWN/NOT SPECIFIED	EMERGENCY	1	2179-07-30 17:23:35	2179-08-18 21:06:52
258	49	36	6	4	0	1	1	0	0	14.8			23	1.5	1	105.4	199.556	39.4714	14.0833	2.475	251.4	3.56	34.26	2.06	17.66	139.4	19	18.48	87.0278	111.543	59.9429	71.8438	17.4545	37.6778	98.6786	163.5	1	0	1	M	2135-03-29 08:39:00	2135-04-12 18:20:00	14.4035	56.569	UNKNOWN/NOT SPECIFIED	EMERGENCY	0	2135-03-29 08:40:07	2135-04-07 14:54:04
259	47	41	8	3	2	2	0	0	1	15.6	2.7		25	3.36	1.26	97.1667	153.812	27.245	9.51176	3.4	98.8333	4.40769	58.4818	1.57273	15.1455	130.5	46.6	4.63333	96.3488	112.465	59.3488	82.1905	14.5	36.6895	96.1333	153.179	1	0	1	F	2109-08-26 18:20:00	2109-09-01 00:35:00	5.2604	62.7523	WHITE	EMERGENCY	1	2109-08-28 23:27:29	2109-09-01 03:08:18
260	62	31	8	3	0	0	4	0	1	14	3.7	41	26	0.8	1.6	101.667	168.167	40.8667	14.3	3.75	214	4.16667	32.4	1.2	13.6	137.667	18.6667	5.53333	120.053	106.778	59.3333	74.4921	27.3043	38.596	96.4615	177.333	1	0	1	M	2157-05-14 15:37:00	2157-06-03 16:15:00	20.0264	40.4681	HISPANIC OR LATINO	EMERGENCY	0	2157-05-14 15:38:40	2157-05-23 13:06:53
261	49	34	8		1	1	4	2	0	14.6667	2.3		20.6667	1.5	0.533333	102.667	167.833	33.4333	11.175	3.12857	125.5	3.93333	35.2	1.3	13.9	134	16.3333	16.25	77.2	124.409	55.9545	78.7727	20.2	36.4778	98.68	104.692	0	0	1	M	2142-05-18 05:56:00	2142-06-02 08:59:00	15.1271	80.5938	OTHER	EMERGENCY	1	2142-05-18 05:57:05	2142-05-20 16:02:13
262	94	53	6		0		3	3	0	10.2			27.6		0.8	121.333	140	31.8286	10.1333	1.98182	193.833	3.6	25.7	1.2	14	156.286	33.8	12.02	100.73	98.8333	53.6944	68.7407	23.8919	36.7639	95.6923	135.235	0	0	1	F	2196-12-12 22:57:00	2196-12-19 18:10:00	6.8007	300.954	WHITE	EMERGENCY	0	2196-12-12 22:58:37	2196-12-15 23:15:22
263	121	56	15	4	3	1	4	0	3	25.25	1.7	27	14.625	1.13333	2.625	104.875	244.375	25.0333	7.76	11.7176	43.6	4.58889	56.62	3.08	21.36	140.375	24.5	44.38	116.233	120.433	82.9667	96.3333	38.1389	36.2611	96.5862	206.241	1	1	1	F	2120-03-15 03:41:00	2120-05-08 13:30:00	54.409	45.0911	WHITE	EMERGENCY	0	2120-03-22 22:30:45	2120-04-05 15:33:42
264	50	44	10	3	2		4	0	1	14.8333		18	22.1667		1.54286	115.071	182.571	26.9944	9.2	6.275	99	4.18667	59.075	1.425	15.725	142.786	22.4286	3.76667	72	96.0299	57.4776	71.65	21.7308	37.0006	99	108.7	1	0	1	M	2183-10-21 13:41:00	2183-11-19 13:45:00	29.0028	46.8417	WHITE	EMERGENCY	0	2183-10-21 13:42:24	2183-11-19 14:12:39
265	29	17	2		1	1	0	0	0	12.1667	3.5	11	24	1.5	0.833333	106.5	203.333	32.0333	10.6667	1.81	142.167	4.05	20.55	1.15	13.35	138.667	10.5	7.4	106.926	123	69.8519	87.5679	19.5185	38.5111	98.5185	192.231	0	0	0	M	2179-08-09 13:09:00	2179-08-17 19:50:00	8.2785	46.2558	WHITE	EMERGENCY	0	2179-08-09 14:01:57	2179-08-13 14:19:40
266	74	37	12	1	3	2	4	0	2	17	1.9		21	1.275	1.65	108.143	162.793	26.7958	9.14118	4.53125	135.364	4.87037	150	3.98	23.7111	134.625	18.75	10.5	73.5968	88.0308	61.4154	73.5795	10.6774	37.8707	94.4655	125.111	1	1	1	M	2188-08-12 12:49:00	2188-08-18 17:20:00	6.1882	51.3318	WHITE	URGENT	1	2188-08-13 10:23:40	2188-08-18 20:50:55
267	62	56	9	3	1	1	3	0	1	19	2.45	14	20	0.7	1.125	108.2	355	34.1857	11.4667	6.7	140.2	3.44444	82.625	1.7	16.475	140.625	20	13.7	81.9429	91.6944	58.8889	76.9907	16.0952	36.6667	96.4242	208.421	1	0	1	F	2127-03-24 14:58:00	2127-04-01 14:11:00	7.9674	74.0512	BLACK/AFRICAN AMERICAN	EMERGENCY	0	2127-03-24 14:59:52	2127-03-30 00:08:40
268	92	70	16	3	3	2	4	0	4	44.875	2.9	2	8.5	1.9	2.025	100.556	152.286	22.0545	7.9125	24.4909	125	4.25455	97.3286	2.55714	25.2143	148.444	26.375	14.2111	115.417	92.7368	46.3579	63.7474	30.3585	36.4476	92.9804	161.857	1	0	1	F	2141-10-18 17:43:00	2141-10-20 10:50:00	1.7132	59.5516	BLACK/AFRICAN AMERICAN	URGENT	1	2141-10-19 04:54:03	2141-10-20 12:29:24
269	56	24	6		0		1	1	4	21.5		24	23.5		11.9	98.5	112	33.9667	10.55	3.3	367.5	3.85	33.1	1.5	16.9	139.5	45	13.5	97.2	104.875	57.5417	67.75	19.25	36.8981	95.913	112.727	0	1	0	M	2191-08-16 18:19:00	2191-08-20 15:50:00	3.8965	58.5195	BLACK/AFRICAN AMERICAN	EMERGENCY	0	2191-08-16 18:21:44	2191-08-18 19:06:05
270	135	77	16	4	3	3	1	4	1	26.5	2.76667		19.1429	6.82857	1.15714	103.615	191.727	29.7611	10.3167	11.3611	97.8889	4.51429	61.4364	2.09091	21.3545	142.667	12.8571	7.05	109.771	106.171	64.4857	79.2	22.2326	36.9053	94.75	195.238	1	1	1	M	2185-04-23 11:48:00	2185-05-03 03:27:00	9.6521	52.5117	WHITE	URGENT	1	2185-04-24 02:26:49	2185-05-03 06:55:32
271	40	33	6		1	1	4	0	0	12	2.5		19.75	1.1	0.96	112	101.75	28.9429	9.58333	1.8875	149	4	29.6	1.3	14.9	139.75	14.5	5.08	78.5833	119.875	39.6667	66.4028	18.4583	37.537	98.2083	103.7	0	0	1	F	2167-03-28 05:11:00	2167-04-10 16:15:00	13.4611	81.3165	WHITE	EMERGENCY	0	2167-03-28 05:14:31	2167-03-30 15:47:00
272	42	27	3	2	0	0	0	1	0	14	2.85		18.5	0.4	0.766667	109.5	145.75	34.0333	12.1	2.11429	185.5	3.65	27.5667	1.2	13.4667	136.333	23.6667	12.4	123.036	128.069	82.1379	97.7143	16.7667	36.7698	97.0833	147.8	1	0	0	M	2185-03-21 23:50:00	2185-03-29 12:28:00	7.5264	44.554	UNKNOWN/NOT SPECIFIED	EMERGENCY	0	2185-03-21 23:52:15	2185-03-23 21:13:56
273	52	30	8	4	2	1	1	0	0	14.3333	2.9		21.5	1.8	0.785714	111	175.357	28.65	9.97	5.77692	102.667	4.26667	36.3	1.54286	15.0714	140.667	12.4286	10.7	114.73	116.162	64.2432	80.2162	22.9333	36.5714	98.7692	163.323	1	0	1	M	2135-06-22 19:21:00	2135-07-02 08:00:00	9.5271	20.4161	WHITE	EMERGENCY	1	2135-06-22 19:21:45	2135-07-04 08:19:18
274	107	67	15	3	2	2	4	1	3	19.5	2.83333	32.6667	16.25	1.975	1.675	109.286	102	36.3786	12	4.95	108.333	4.1	38.5	1.525	15.125	139.714	38.5	16.1667	119.098	112.024	60.0238	78.2143	25.6591	37.4889	96.2619	97.7143	1	0	1	F	2147-05-27 19:23:00	2147-07-03 16:30:00	36.8799	85.1047	WHITE	EMERGENCY	1	2147-05-28 09:26:10	2147-07-03 20:08:34
275	92	69	9	3	1	2	3	0	0	13.5	2.35		18.6667	1.55	0.666667	114.167	131.917	32.6333	10.8909	3.45	123.4	3.87692	52.5	1.42	14.48	142.583	22.8333	4.66	76.22	119.364	56.697	80.2462	21.5088	35.399	96.7736	133.375	1	0	1	F	2158-02-11 02:30:00	2158-02-12 17:30:00	1.625	83.4901	ASIAN	EMERGENCY	1	2158-02-11 02:32:53	2158-02-12 20:56:32
276	56	47	9	4	1		3	0	1	13			20.75		0.98	110.714	151.231	29.54	10.7333	3.77273	135.75	4.3625	27.0286	1.24286	13.6857	138.375	16.8	15.7	103.846	100.775	53.85	68.825	23.8913	36.6704	94.1429	147.857	1	0	1	M	2189-06-04 18:20:00	2189-07-09 10:00:00	34.6528	51.0942	WHITE	EMERGENCY	0	2189-06-04 18:23:16	2189-07-01 13:35:58
277	45	30	7	2	1	0	1	0	3	15	3.5	5	24.8	0.9	2.88333	105.333	194.6	32.3111	10.9875	1.98889	131	4.67273	98.98	1.34	15.22	139.444	49.6667	13.76	89.625	128.875	59.75	78.375	18.3667	37.0833	99.7917	188.182	1	0	0	M	2184-02-07 15:52:00	2184-02-22 14:40:00	14.95	50.2616	WHITE	EMERGENCY	0	2184-02-07 15:53:25	2184-02-11 16:29:47
278	63	60	15	3	3	3	4	0	2	19.7143	2.5	25.3333	19	4.43333	2.5	107.857	146.429	32.1778	10.6667	6.35714	84	4.17143	42.5714	1.9	16.8714	142.429	28.8571	15.2857	90.4	100	68.1622	79.7658	24.0976	36.5317	98.4865	169.25	1	0	1	M	2120-03-18 18:35:00	2120-03-28 16:20:00	9.9063	76.6499	BLACK/AFRICAN AMERICAN	EMERGENCY	0	2120-03-19 10:50:03	2120-03-24 22:19:15
279	63	24	5	0	2	3	0	0	0	13.6667	3.33333		33	9.23333	0.8	100.6	190.1	31.6579	10.7632	4.88765	105	3.51765	40.2818	1.43636	14.7909	141.8	17	3.98333	73.7949	158.256	75.359	102.59	16.7297	36.9833	99.8571	193.971	1	0	0	M	2109-12-16 07:15:00	2109-12-28 16:35:00	12.3889	52.7877	WHITE	ELECTIVE	0	2109-12-16 19:14:07	2109-12-22 01:52:21
280	72	52	12	3	0	2	4	0	3	31.1667		3	13.1667	2.12857	2.85	98	239.333	32.3625	10.6125	13.1364	199.714	5.1625	29.55	3.2	30.2	137.167	21.6667	16.7	88.475	101.321	58.3571	74.9702	20.8958	36.3968	96.5682	305.719	1	0	1	F	2172-07-26 22:14:00	2172-08-11 23:59:00	16.0729	60.3214	BLACK/AFRICAN AMERICAN	EMERGENCY	0	2172-07-26 22:15:20	2172-07-31 06:39:18
281	81	49	8	0	0	0	4	0	4	30.3333	1.93333		9.83333	0.52	5.83333	105.833	151.75	27.3667	8.83333	5.36667	226	4.11667	37.8333	2.26667	18.9333	141.833	62.3333	20.2	83.6757	111.698	53.186	72.6047	19.2727	37.9	97.5135	144.594	1	0	1	F	2165-04-07 00:41:00	2165-06-06 16:00:00	60.6382	59.8262	WHITE	EMERGENCY	0	2165-04-07 00:42:34	2165-04-21 14:22:08
282	32	19	4	3	1		0	0	0	7		3	24		0.95	110.667	139	39.0857	13.8	2.92	166.4	4.16	20.4	1.26667	13.9667	141.333	13.5	12.74	116.694	134.282	79.7179	95.9825	28.439	37.6667	99.0811	121.667	1	0	0	M	2145-07-04 04:59:00	2145-07-23 13:05:00	19.3375	25.7096	WHITE	EMERGENCY	0	2145-07-04 04:59:48	2145-07-15 13:20:54
283	44	46	11	4	2	0	4	0	1	15	3.1		21.75	0.7	1.56	107.833	131.222	33.5429	11.2	2.325	119.8	3.8375	43.65	1.55	15.7	141.5	34.2	9.8	69.15	102.917	56.625	72.0694	24.2979	38.0519	96.0465	119.947	1	0	1	M	2201-03-24 02:42:00	2201-04-04 17:35:00	11.6201	77.2614	WHITE	EMERGENCY	0	2201-03-24 02:43:01	2201-04-02 16:03:30
284	56	55	10	0	2	2	3	0	3		3		27	4.9	0.8	96.5	115.769	25.6154	8.60833	2.36	112	5.225	60.45	1.6	16.95	128.429	32	16.025	83.2286	98.5143	59.7143	77	18.8571	36.95	99.6	111.489	1	0	1	F	2139-05-17 17:18:00	2139-07-03 15:35:00	46.9285	68.8495	WHITE	EMERGENCY	0	2139-05-21 10:22:21	2139-07-03 16:01:01
285	133	99	21	4	3	3	4	3	4	28.5	2	27	13.25	8.16667	1.9	97	211.4	36.0667	11.175	11.8	83	5.35	38.2333	1.93333	20.1667	130.2	37.75	46.075	98.6216	107.605	65.8605	78.3488	24.7674	35.5139	97.5455	176.588	1	1	1	F	2152-05-09 03:52:00	2152-05-10 16:00:00	1.5056	63.9882	WHITE	EMERGENCY	1	2152-05-09 03:53:04	2152-05-10 17:53:03
286	60	42	13	4	2	2	4	0	1	14.2	2.95		17.8	2.05	1.26	112.6	127.857	46.1167	15.25	2.01333	74.2	4.44	32.8667	1.76667	16.3667	140.2	17.2	12.6	126.865	101.359	74.9744	82.6752	17.3415	37.4653	91.4	123.778	1	0	1	M	2165-12-10 08:17:00	2165-12-12 09:05:00	2.0333	42.5727	WHITE	EMERGENCY	1	2165-12-10 08:18:08	2165-12-12 13:33:28
287	43	32	2	1	0		1	0	0	15.25			22		0.925	108.143	267.857	36.4167	12.84	2.6	219.667	3.54286	24.4333	1.23333	13.8333	140.286	16	21.3667	102.103	126.667	55.0333	76.0333	19.1389	36.6508	99.8333	185.893	1	0	0	M	2113-11-28 02:44:00	2113-12-15 13:50:00	17.4625	65.9949	WHITE	EMERGENCY	0	2113-11-28 02:45:02	2113-12-09 14:06:26
288	72	57	12	3	1	2	1	3	2	19	2.8		18	1.52	1.58	110.6	197.417	32.25	10.83	5.35	135.25	4.69167	42.7333	1.43333	16.2333	139.3	18.6	21.725	97.1	100.586	53.3793	68.3103	17.3056	38.248	95.9355	221.346	1	0	1	M	2150-02-19 07:15:00	2150-04-15 16:00:00	55.3646	60.7523	WHITE	ELECTIVE	0	2150-02-19 22:06:48	2150-04-09 18:15:17
289	88	49	13	3	2	2	4	0	2	21	3		21.25	2.4	1.7	105.556	215.968	25.3034	8.47308	11.0455	149.9	4.06296	75.8444	2	20.1556	138.9	26.75	10.775	94.7755	107.791	65.4505	82.4014	14.6842	35.7125	98.4231	219.156	1	0	1	M	2194-12-30 00:46:00	2195-01-16 14:40:00	17.5792	60.7078	WHITE	ELECTIVE	0	2194-12-30 10:19:23	2195-01-15 11:31:49
290	33	21	7	0	3		4	0	0	12		10	23		0.716667	114	167.417	25.3294	9.15625	4.94167	81.5455	3.75	53.1091	1.54	22.8273	140	12.1667	5	96.3235	123.667	68.0476	88.1719	19.1667	36.7963	98.1714	169.222	1	0	1	M	2103-04-24 23:26:00	2103-04-26 08:00:00	1.3569	36.9864	WHITE	EMERGENCY	1	2103-04-24 23:27:05	2103-04-27 00:36:03
291	68	41	6		0		3	0	3	17		7	14.6		2.72	112.286	101	26.6	8.18333	3.575	251	3.1625	38.75	1.525	16.825	139.429	41.2	23.125	88.9333	111.286	71.5714	86.6429	13.4	36.2222	98.5	97.0909	0	0	1	F	2113-04-11 13:45:00	2113-05-31 18:13:00	50.1861	58.3273	BLACK/AFRICAN AMERICAN	EMERGENCY	0	2113-04-11 13:45:31	2113-05-02 09:45:42
292	64	46	7	3	0	0	4	0	0	17.3333	2.9	13	18.5	0.9	0.966667	110.875	223	47.8	16.62	4.23333	205.667	3.84	27.5667	1.13333	13.1333	144.25	21	10.8333	73.3462	108.245	59.1509	72.7862	30.3846	36.3981	97.8519	168.154	1	0	1	M	2190-05-24 17:11:00	2190-06-15 11:55:00	21.7806	74.4211	WHITE	EMERGENCY	0	2190-05-24 17:12:12	2190-06-12 07:05:33
293	44	40	5	4	0		1	0	0	11.5	2.8		27.5		1	106	123.333	32.4143	11.5	1.62	188.5	3.9	28	1.2	13.3	140.5	23	9.6	78.24	129.346	66.8462	83.6	12.3438	37.1667	97.96	103.8	1	0	1	M	2122-10-30 12:55:00	2122-11-17 18:00:00	18.2118	64.3834	WHITE	EMERGENCY	0	2122-10-30 21:47:49	2122-11-17 19:09:25
294	126	83	12	0	0	2	3	3	4	22.6	2.85	2	16	1.95	5.28	103.6	188	35.025	12.2	6.425	297	5.425	36.6667	2.36667	18.9	136.6	109.2	14.25	93.6522	89.403	53.0448	66.1014	28.08	36.4611	97.32	199.231	1	0	1	M	2105-06-18 10:49:00	2105-06-23 16:46:00	5.2479	59.4714	WHITE	EMERGENCY	1	2105-06-18 10:49:42	2105-06-23 18:57:03
295	50	53	8	0	1	1	4	0	2	17.75	3.4		22	1.9	2.05	107	119.8	32.52	11.65	3.01111	143	3.58	38.3857	2.17143	22.0571	142.75	27	20.725	87.15	97.918	54.1639	69.5464	14.3958	37.9531	98.9	129.8	1	0	1	M	2159-09-23 00:49:00	2159-10-04 10:15:00	11.3931	81.8089	WHITE	EMERGENCY	0	2159-09-23 00:51:11	2159-10-01 21:04:29
296	106	71	15	4	1	2	4	0	4	14		13	18	2.55	1	104.333	122.667	32.4	9.8	3.96	149	4.3	42.05	1.7	17.9	130.5	42	3.25	111.667	97.7037	47.1538	62.8765	21.0571	35.6056	96.875	101.143	1	0	1	F	2157-04-01 22:41:00	2157-04-03 18:15:00	1.8153	75.5032	WHITE	EMERGENCY	1	2157-04-02 17:52:43	2157-04-03 21:58:21
297	56	51	5	0	1	0	1	0	3	14.5	2.5	10	21.375	0.4	2.3625	129.125	171.25	32.9875	11.05	2.30833	142.667	3.65	47.3	2	17.1	161.25	61.25	13.1	63.6667	116.35	54.2	74.9167	17.52	36.4333	99.3478	167.5	1	0	0	M	2166-11-09 23:51:00	2166-11-14 16:00:00	4.6729	81.7786	WHITE	EMERGENCY	0	2166-11-09 23:51:43	2166-11-14 21:07:28
298	38	32	7	4	2		1	0	0	12.5			20.75		0.86	109	136.7	32.775	11.5143	3.37857	123	4.37143	35.75	1.3	14.7167	137.25	12.6	12.6	101.545	110.457	54.3478	74.7174	23.5294	37.2162	96.7609	102.882	1	0	1	M	2194-11-21 04:12:00	2194-12-03 12:56:00	12.3639	20.7593	WHITE	EMERGENCY	0	2194-11-21 04:13:18	2194-11-28 21:42:59
299	42	38	5	3	1	0	1	0	0	12	2.1		21.25	0.7	0.925	106.5	125.9	28.2667	9.96	2.04286	148.5	4.24	38.1	1.7	16.2	136	22	9.175	98.2667	104.278	47.5278	64	20.7838	37.6403	98.3667	125.9	1	0	1	M	2115-09-11 07:15:00	2115-11-18 16:20:00	68.3785	73.8642	WHITE	ELECTIVE	0	2115-09-11 20:38:58	2115-10-22 13:03:03
300	35	28	1	0	0	0	1	0	0	16.6667	3.4		17.25	0.5	0.35	110.5	154.5	33.0167	10.8167	1.26364	275	3.61667	38.65	1.45	14.75	140	4	10.1	87.75	109	64.6897	81.6897	16.3235	36.8651	98.7778	138.667	1	0	0	F	2193-08-15 17:30:00	2193-08-28 14:00:00	12.8542	50.0674	WHITE	EMERGENCY	0	2193-08-15 17:31:13	2193-08-18 15:35:03
301	41	43	5	2	1		0	1	1	14.5			20		1.2	116.143	152.333	32.3375	10.3833	2.21111	113	4.08571	54.1	1.25	13.8	143.571	16	3.35	58.76	155.643	54.0357	82.1905	13.3462	36.776	97.88	130.5	1	0	0	M	2175-06-21 08:00:00	2175-06-28 16:40:00	7.3611	66.9374	OTHER	ELECTIVE	0	2175-06-21 15:29:46	2175-06-23 18:05:54
302	92	70	10	3	1	0	1	4	1	17.5714	3.76667	8.66667	17.8571	0.4	0.95	105	122.143	42.6111	14.85	3.76667	187.286	4.5875	25.9	1.2	13.525	135.5	18.4286	25.0429	81.5263	125.289	60.8684	80.4474	20.4884	36.9444	97.8	109.25	1	0	0	M	2190-12-14 12:09:00	2190-12-25 20:08:00	11.3326	50.0175	WHITE	EMERGENCY	0	2190-12-14 12:10:25	2190-12-21 18:53:59
303	78	53	10	3	3	0	4	0	0	13.8333	2.5	13	16.8333	0.6	0.8	120.5	173.556	32.6556	10.8286	2.61667	110.167	4.05556	39.4333	1.51667	15.1667	147.167	18.6667	14.0167	102.914	127.089	72.9333	93.7111	15.6098	36.0808	99.4857	169.333	1	0	1	F	2132-09-19 21:04:00	2132-09-20 12:00:00	0.6222	62.8292	WHITE	EMERGENCY	1	2132-09-19 21:05:10	2132-09-21 00:03:44
304	37	44	6	2	1	0	1	1	1	16	3.9	13.5	25	0.4	1.075	109.667	147.167	30.9417	10.39	2.98	196.25	3.81429	34.7	1.43333	15.5667	144.667	23.5	11.85	112	122.958	60.7083	80.5139	18.0345	37.5873	99.2727	137.667	1	0	0	M	2128-08-21 13:23:00	2128-09-08 11:25:00	17.9181	76.0169	WHITE	EMERGENCY	0	2128-08-21 13:24:25	2128-08-26 14:47:25
305	39	44	7	3	1	3	0	0	0	15	3.96667		32.6667	5.3	0.8	101.364	159.4	37.7267	12.7067	3.89133	144.909	3.87778	30.1091	1.19091	13.3091	140.182	18.6667	12.5833	75.9355	149.312	71.7188	101.871	13.7027	36.9671	98.3438	148.268	1	0	0	F	2125-06-27 12:04:00	2125-07-05 16:00:00	8.1639	64.8816	WHITE	EMERGENCY	0	2125-06-27 19:48:21	2125-06-29 15:35:14
306	56	42	3		1	1	0	0	1	16	2.9	5.33333	15.6667	1.1	1.425	111	183	44.8875	15.6714	3.28	140.4	3.375	32.05	3.1	20.85	139.333	46.75	2.2	105.583	140.045	66.1364	90.7727	21.5833	36.3667	96.4545	159.667	0	0	0	M	2124-10-16 17:34:00	2124-10-21 10:51:00	4.7201	85.3208	WHITE	EMERGENCY	1	2124-10-16 17:38:49	2124-10-17 20:17:36
307	65	61	9	3	0	0	4	0	2	18.1667	2.4	36	17.8333	0.95	2	105.375	153.818	35.95	12.0929	4.175	251.4	4.76471	35.58	2.14	21.9	135	32.1667	6.08	109.205	88.3704	56.1667	67.2767	16.587	37.4841	97.8537	132.538	1	0	1	M	2157-06-11 13:03:00	2157-07-20 11:58:00	38.9549	71.7649	WHITE	EMERGENCY	0	2157-06-11 13:04:42	2157-07-11 18:27:05
308	91	55	11	3	2	0	4	0	2	22.5	2.1		9	0.4	1.675	108.25	606.421	38.6	12.67	10.3333	121	3.02842	126.1	1.875	16.875	137	16	18.9	119.303	70.9688	49.625	60.4062	28.8	35.0069	93.6	536.103	1	0	1	M	2120-08-30 23:00:00	2120-09-01 19:20:00	1.8472	66.6352	UNKNOWN/NOT SPECIFIED	EMERGENCY	1	2120-08-30 23:00:47	2120-09-01 21:12:52
309	89	63	8		0	0	4	1	3	16.2	2.35	4	21.6	0.35	2.3	115.2	206	37.7857	11.6571	2.24545	321	4.1	26.45	1.3	14.3	148.8	74.6	25.7167	106.143	108	56.9167	74.1852	21.3913	35.9444	97.8182	216.231	0	0	1	F	2179-10-21 19:43:00	2179-11-05 17:00:00	14.8868	84.2067	UNKNOWN/NOT SPECIFIED	EMERGENCY	0	2179-10-21 19:45:00	2179-10-26 00:36:53
310	88	72	12	3	0	0	4	1	4	17		26	25.3333	0.3	1.83333	101.333	166.667	32.5	10.6667	3.58571	414.75	3.98	27.525	1.35	14.225	139.667	43.3333	64.625	99.5909	103.767	43.6	63.3111	18.4074	37.8413	97.6364	150.6	1	0	1	F	2168-11-06 16:49:00	2168-11-21 04:20:00	14.4799	74.6264	WHITE	EMERGENCY	1	2168-11-06 16:50:36	2168-11-21 07:07:21
311	45	43	7	3	0	0	3	0	1	15.6			21.6	0.4	1.54	104.5	188	31.1286	9.56667	3.74545	217.2	3.8875	50.8	2.25714	23.5714	137.833	42.6	17.5	83.25	105.795	49.25	65.0227	19.9737	38.1863	99.6562	189.182	1	0	1	M	2178-12-17 03:57:00	2179-01-09 12:15:00	23.3458	67.6843	WHITE	EMERGENCY	0	2178-12-17 03:58:38	2179-01-06 15:50:13
312	72	52	14	4	2	2	4	0	2	22.2			18.4	1.96667	2.41667	106.125	313.125	30.7231	10.2083	9.45833	126.167	3.6875	50.625	3.85	37.95	140.25	48	11.68	91.8261	114.2	83.1333	91.2432	24.2083	35.9	98.6667	383.526	1	0	1	M	2199-07-07 16:39:00	2199-07-10 17:00:00	3.0146	48.9229	HISPANIC OR LATINO	EMERGENCY	1	2199-07-07 16:39:51	2199-07-10 18:44:21
313	21	37	1	0	0	0	1	0	0	15			19	0.7	0.6	106.75	148	36.3	12.3333	2.73333	230	3.95	22.6	1.2	13.1	137.2	16	12.2	82.2667	156.767	64.8333	95.1	16.25	37.4537	98.4643	145.417	1	0	0	F	2107-11-03 02:14:00	2107-11-11 18:50:00	8.6917	80.4401	WHITE	EMERGENCY	0	2107-11-03 02:15:28	2107-11-07 16:39:50
314	80	63	12	2	2	2	1	1	4	25.4	3.275		14.2	3.6	4.92	101	85.125	27.55	9.825	6.5	127	3.92	41.7	2.3	18.6	136.4	44.4	20.675	73.8627	97.375	39.2679	59.8393	13.7736	36.1509	98.6471	87.4286	1	0	1	M	2133-08-04 09:00:00	2133-08-26 18:39:00	22.4021	72.2326	WHITE	ELECTIVE	1	2133-08-12 16:55:02	2133-08-24 22:19:24
315	63	62	13	3	3	1	3	0	3	20.5	2.75	17	15	1.75	2.775	110.25	158.6	35.425	11.8	6.16667	69	4.875	37.325	2	17.425	141	60.75	8.85	71.9444	111.553	51.9474	72.2432	25.8333	36.5648	97.25	162.136	1	0	1	M	2132-07-17 17:00:00	2132-08-20 12:10:00	33.7986	71.1849	WHITE	EMERGENCY	0	2132-07-17 17:01:54	2132-08-20 12:34:17
316	54	31	9	4	1	0	3	0	1	22.5			15.5	0.9	1.06667	104.25	179.444	38.25	13.275	9	214	3.52857	33.1	1.2	13.5	141	13	8.66667	107.903	99.1765	63.8824	75.4183	30.6316	38.3129	96.3871	139.7	1	0	1	M	2115-06-16 00:47:00	2115-06-21 00:10:00	4.9743	35.3383	OTHER	EMERGENCY	1	2115-06-16 00:48:12	2115-06-21 01:56:24
317	34	44	8	3	3		1	0	1	17.3333			18.6667		1.225	105.25	167.765	33.9143	11.4462	4.70833	128.5	4.275	32.5	1.34	13.84	137.615	23.25	15.525	72.48	131.36	55.16	80.36	16.0333	36.6261	98.5714	171.071	1	0	0	M	2197-10-16 20:31:00	2197-11-11 14:20:00	25.7424	78.7282	WHITE	EMERGENCY	0	2197-10-16 20:32:38	2197-11-02 00:18:25
318	37	24	2	0	1	0	1	0	0	12.5	3.2		24.5	1	0.933333	103.667	119.143	31.1222	11.65	2.45	163	5.02	26.3	1.3	14.2	134.667	11.3333	13.9333	101.323	115.795	60.9744	78.2252	21.5	37.3472	99.9412	115.5	1	0	0	M	2122-05-22 06:53:00	2122-06-05 15:02:00	14.3396	19.5303	WHITE	EMERGENCY	0	2122-05-22 06:54:50	2122-06-01 16:43:00
319	98	56	10	0	2	1	4	1	2	19.2	3.6	13.5	15.2	1.5	1.9	105.167	149.833	30.3667	10.2375	4.12308	135	3.5	29.5667	1.23333	13.6333	137.5	28.25	10.8375	95.3654	110.906	57.1875	73.8698	25.0364	38.5432	96.4082	128.583	1	0	1	F	2201-03-22 23:55:00	2201-05-13 15:30:00	51.6493	55.5412	WHITE	EMERGENCY	0	2201-03-22 23:55:49	2201-05-13 17:16:22
320	49	38	7	2	2	2	1	0	0	11	2.96667		23.3333	1.5	0.833333	109	145.6	33.3833	11.8417	2.45	96.0833	4.11	39.52	1.68	17.91	138.9	16.6667	4.0875	85.0213	132.426	69.383	89.9787	14.6981	38.0392	98.375	150.103	1	0	0	M	2171-01-21 06:23:00	2171-02-03 16:08:00	13.4063	57.3107	OTHER	EMERGENCY	0	2171-01-21 17:33:05	2171-01-24 16:54:38
321	88	73	10	3	2	1	1	0	3	12.3333	1.6		26.6667	1.25	1.7	100.1	199.364	26.7688	9.17143	4.35385	60.2857	4.95	46.34	1.34	15	132.1	39.3333	18	91.5385	105.419	55.9677	69.6989	16.4545	36.9591	97.6364	122.833	1	0	1	M	2187-06-24 16:53:00	2187-07-05 18:50:00	11.0813	78.1665	WHITE	EMERGENCY	1	2187-07-03 17:46:59	2187-07-05 22:31:47
322	74	51	5	0	0		4	0	1	15			16.6667		1.71667	123.8	116.385	30.51	10.2	2.28889	210.333	3.62	58.4333	1.73333	16.1333	151.3	72.3333	23.1	88.5116	105.348	45.1087	64.4855	22.9592	37.0694	99.1333	83.6842	1	0	1	M	2142-04-10 03:33:00	2142-04-26 14:00:00	16.4354	72.3743	WHITE	EMERGENCY	0	2142-04-10 08:22:26	2142-04-20 18:20:29
323	40	47	12	3	2	2	4	0	1	10			22.6	2	0.98	114.286	98.7692	31.9214	10.6462	2.52	85.2	3.70833	39.6333	1.675	15.95	141.182	17.2	6.84	85.2727	107.909	47.3939	67.4242	16.175	36.8063	99.5758	85.8889	1	0	1	M	2142-02-21 12:51:00	2142-04-06 20:23:00	44.3139	72.244	WHITE	EMERGENCY	0	2142-02-21 19:00:04	2142-03-08 13:59:27
324	45	43	10	3	2	1	3	0	1	13.1667			22.1667	1.76667	0.9	113.333	189.615	29.6437	10.5308	5.05	102	4.10909	44.0667	1.43333	14.6889	144.1	19	7.2	100.407	124.091	69.5758	87.5269	23.5143	37.1809	97.9655	166.5	1	0	0	M	2126-03-16 22:32:00	2126-03-30 15:27:00	13.7049	71.0158	UNKNOWN/NOT SPECIFIED	EMERGENCY	1	2126-03-16 22:33:13	2126-03-30 15:27:29
325	55	30	1	0	0	0	1	0	0	14.4	2.2	23	17	0.3	0.96	110.5	159.6	33.0778	10.9444	2.87143	358.4	3.92222	30.2	1.15	13.35	135.25	14.2	4.22	126.273	106.682	63.4545	76.7727	19.25	38.0397	99.2273	159.727	1	0	1	F	2183-01-09 03:21:00	2183-03-31 13:13:00	81.4111	33.778	WHITE	EMERGENCY	0	2183-01-09 03:30:55	2183-01-13 17:24:54
326	56	49	6	0	0	0	4	0	2	14.4286	2.8	16.3333	19.2857	0.3	1.46667	119.857	259	33.1125	10.7714	3.78889	231.6	3.85714	28.6	1.3	14	149.714	26.8333	14.74	119.028	101.206	56.1176	73.1373	25.186	37.4603	99.5	188.258	1	0	1	M	2165-10-14 04:41:00	2165-11-01 19:35:00	18.6208	72.6346	ASIAN	EMERGENCY	0	2165-10-14 04:44:05	2165-10-21 18:48:20
327	42	37	7	3	0		4	0	0	17			21.6667		0.7	106.333	203.571	32.25	10.5625	5.60909	266	4.05	39.4667	1.5	15.4667	139	15	18.2	91.5	107.64	53.34	72.4966	21.1961	37.5357	97.122	160.143	1	0	1	F	2147-02-24 07:15:00	2147-03-08 13:45:00	12.2708	63.3506	WHITE	ELECTIVE	0	2147-02-24 15:52:38	2147-03-05 00:54:17
328	42	53	7	3	0	0	1	0	3	16	4.3		24	0.45	3.86667	107.143	118.538	31.9286	10.7571	3.40714	177	4.56154	100.725	1.15	13.85	138.571	59.6667	10.0667	70.8966	114.586	53.8966	76.069	12.5882	35.9028	98.5172	131	1	0	0	M	2137-05-06 17:30:00	2137-06-07 15:25:00	31.9132	78.2816	WHITE	EMERGENCY	0	2137-05-07 02:07:24	2137-05-24 17:46:29
329	45	46	2		0	0	1	0	1	16.6	4.4		15.6	0.3	1.5	117.2	120	33.8143	11.3	2.65	221.75	4.22	35.5	1.3	14	144.8	31.5	11.125	95.4348	119.652	53.1739	75.3333	19.6522	36.912	99.5217	117.846	0	0	0	F	2126-05-04 12:52:00	2126-05-08 17:45:00	4.2035	300.003	BLACK/AFRICAN AMERICAN	EMERGENCY	0	2126-05-04 12:53:39	2126-05-05 16:26:35
330	48	51	7	3	2		1	0	1	15.4			18.2		1.62	111.5	117.667	32.82	11.3444	2.7	118.6	4.6125	35.54	1.54	15.22	139.714	27.4	12.36	77.9545	110.029	60.6912	78.1414	18	37.1341	98.3261	104.667	1	0	0	M	2124-03-21 08:45:00	2124-04-06 14:00:00	16.2188	81.9494	WHITE	ELECTIVE	0	2124-03-21 23:14:41	2124-04-03 16:25:32
331	64	53	11	4	2	0	4	0	1	14.6667	2.9	18.3333	20.3333	0.55	1.325	109	109.4	40.96	13.56	2.51667	56.6667	3.94	35.55	1.26667	14.3333	139.667	32.6667	2.33333	90.0345	108.212	57.0303	74.5455	25.2286	37	96.8214	114.786	1	0	1	M	2145-04-10 06:45:00	2145-04-15 16:47:00	5.4181	305.344	WHITE	EMERGENCY	1	2145-04-10 06:45:33	2145-04-15 17:55:11
332	67	76	12	3	1	0	4	1	3	17	2.8		13.1667	0.9	2.06667	110.5	132.833	34.2	11.55	3.54286	148.2	4.5	32.15	1.4	14.55	136	29.3333	9.74	76.6889	94.3443	54.2951	68.8701	25.2128	36.7847	94.0217	148.448	1	0	1	M	2135-04-08 22:44:00	2135-05-11 13:10:00	32.6014	47.1877	WHITE	EMERGENCY	0	2135-04-08 22:44:54	2135-04-16 17:15:04
333	73	51	9	3	1	0	3	0	2	17.75	2.4		16.5	0.2	2.24	112.6	215.571	32.13	10.46	4.6875	160.5	4.28571	46	1.5	15.6	142.4	57.4	11.6667	99.3111	99.5102	50.2449	67.2041	24.3696	38.2222	96.6667	182.6	1	0	1	M	2180-01-24 11:28:00	2180-01-26 01:42:00	1.5931	79.1926	WHITE	EMERGENCY	1	2180-01-24 11:30:37	2180-01-26 06:12:21
334	84	72	10	3	0	2	1	0	4	21		14	14	1.95	6.18	101.167	149	30.34	10.1889	2.25455	417.2	4.75556	24.4333	1.33333	14.1333	130.556	109.8	10.025	84.5517	107.097	40	60.3548	19.2857	37.5879	97.375	135.773	1	0	1	M	2135-03-25 18:29:00	2135-05-05 11:39:00	40.7153	76.9511	WHITE	EMERGENCY	0	2135-03-25 22:09:25	2135-04-15 21:39:44
335	50	50	11	4	2		4	0	1	11.3333			22.5		1.18333	114.833	131.667	31.97	10.7667	2.3	145.5	4	48.86	1.6	15.6	144	15.5	14.9333	135.481	95.5696	62.1266	72.6793	25.7544	38.45	97.283	131.571	1	0	1	M	2173-04-21 08:00:00	2173-05-13 18:40:00	22.4444	62.6936	BLACK/AFRICAN AMERICAN	ELECTIVE	0	2173-04-26 19:47:44	2173-05-10 14:10:54
336	82	53	11	3	2	1	4	0	1	17.3333	2.33333		16.6667	1	0.828571	115.125	133	31.86	10.0778	3.2375	104.6	3.6875	33.1	1.14	13.16	144.5	12.1429	7.42	108.739	94.2174	60.9565	73.6522	15	35.6825	99.0909	131.111	1	0	1	M	2118-12-15 23:18:00	2119-01-19 18:30:00	34.8	66.4682	WHITE	EMERGENCY	0	2118-12-15 23:20:21	2119-01-04 15:49:21
337	83	43	8	0	1		4	3	0	10.5		27.5	19.5		0.6	115.1	138.833	27.58	9.48	2.57778	171.167	3.64545	41.8667	1.66667	17.9167	139.5	8.33333	4.1	112.636	108.861	58.1667	72.9352	18.0976	37.3565	100	128.421	1	0	1	F	2172-06-25 07:15:00	2172-09-17 16:30:00	84.3854	38.5972	WHITE	ELECTIVE	0	2172-06-26 02:02:02	2172-08-13 19:15:13
338	80	59	13	4	3	0	4	0	2	14.6667	3	10	27.4	0.4	2.06667	100.111	175.6	35.68	12.8143	3.89333	46.6667	3.52	50.3143	1.78571	16.2143	138.778	28.5556	0.96	122.311	96.4324	47.973	67.3699	36.5625	36.7137	84.6579	162.826	1	0	1	M	2149-12-23 00:24:00	2149-12-28 12:00:00	5.4833	28.781	OTHER	EMERGENCY	1	2149-12-23 00:27:33	2149-12-29 00:05:27
339	93	66	15	3	2	3	4	0	3	19.3333	2.55	22.8	14.5	8.76667	3.96667	114	139.333	35.8429	12.3	3.1125	104.5	3.87143	28.7667	1.5	15.05	144.167	57	26.4333	99.2188	102.537	60.2439	75.0526	24.3684	37.2391	96.6286	137.625	1	0	1	M	2110-05-30 13:51:00	2110-06-18 18:00:00	19.1729	63.1953	HISPANIC OR LATINO	EMERGENCY	0	2110-05-30 13:52:43	2110-06-05 00:05:45
340	53	42	11	3	2		4	0	2	14.6		1	17.8		1.94	114.25	100.778	29.7778	9.88889	2.90769	100.333	3.48333	49.1167	1.65	17.8	141.125	31.4	17.28	103.073	96.7692	35.6538	52.2941	20.3143	36.4284	94.3	101.059	1	1	1	F	2158-12-20 18:29:00	2158-12-23 18:30:00	3.0007	55.5571	WHITE	EMERGENCY	1	2158-12-20 18:30:27	2158-12-23 18:31:10
341	73	71	6	0	0	1	4	0	1	25.3333	1.8	25	10.3333	1.2	1.26667	110.714	142.2	34.8	11.5667	10.4643	212	3.88889	37.02	1.84	16.12	141	26.3333	8.45	117.985	89.1364	51.0606	65.6212	12.4559	38.0037	98.4737	119.125	1	0	1	F	2120-08-11 18:15:00	2120-08-13 02:03:00	1.325	81.3947	WHITE	EMERGENCY	1	2120-08-11 18:19:32	2120-08-14 02:03:36
342	82	41	4	0	0	0	4	0	0	15.8333	2.73333	18	18.6667	0.6	0.883333	108.9	122.636	43.9273	14.7273	4.41818	282	4.33	29.7	1.15	13.15	138.3	21.3333	4.58333	133.404	100.796	60.3469	70.6735	17.8491	37.3964	92.6	123.286	1	0	1	F	2114-03-12 01:24:00	2114-04-19 13:00:00	38.4833	67.3911	WHITE	EMERGENCY	0	2114-03-12 01:26:12	2114-04-04 17:41:48
343	63	36	7	3	3	0	1	0	0	15.6	2.9		18	0.566667	0.666667	113.143	187.571	31.1125	10.8571	4.75	72.8	3.92857	46.7667	1.61667	17.0167	141.857	12.6667	6.7	103.78	120.164	79.9455	95.5576	21.3654	35.532	91.7736	143.391	1	0	1	F	2145-05-19 16:28:00	2145-06-14 16:17:00	25.9924	52.9996	WHITE	EMERGENCY	0	2145-05-19 16:32:40	2145-06-09 15:48:28
344	80	63	10	3	0	0	4	0	3	24	1.4	8	17	0.45	1.05	101.167	152.167	27.3429	9.23333	8.45385	340.25	4.36667	50.925	1.45	15.825	135.167	30.25	31.05	103.788	106.545	56.1515	70.9394	16.0833	36.9444	98.7667	143.667	1	0	1	M	2179-10-22 08:30:00	2179-11-02 12:00:00	11.1458	61.6532	WHITE	URGENT	1	2179-10-22 14:46:06	2179-11-03 01:20:07
345	20	25	2	1	0		1	0	0	13			25		0.8	108	92.4	42.3	15.45	2.675	225.5	3.875	22.1	0.9	12	144.333	7.66667	11.65	96.96	122.56	66.88	85.44	17.6129	37.1574	99.04	92.5	1	0	0	M	2166-02-23 15:57:00	2166-02-26 17:54:00	3.0813	48.3889	WHITE	EMERGENCY	0	2166-02-23 15:58:16	2166-02-25 12:38:43
346	36	48	5	0	2		3	0	0			7.5	19		0.733333	116.643	133	25.36	8.51053	4.46667	164.667	4.16316	63.5333	1.5	16.55	141.385	12	8.22	86.3478	115.038	47.6154	64.1923	25.8966	36.5722	96.0741	131.235	1	0	1	F	2129-05-18 15:22:00	2129-06-30 15:13:00	42.9938	77.4107	WHITE	EMERGENCY	0	2129-05-19 09:53:24	2129-06-30 15:21:38
347	67	48	8	3	1	0	1	0	3	14.3333			19.6667	0.5	1.86667	110.444	130.818	32.5737	10.95	3.36667	125.333	5.1375	35	1.23333	14.0667	136.111	24.3333	11.8333	75.9487	131.897	64.5128	84.6667	18.7674	36.1564	98.5897	135.353	1	0	1	M	2125-09-10 08:00:00	2125-09-13 00:42:00	2.6958	71.3454	WHITE	ELECTIVE	1	2125-09-10 14:09:02	2125-09-13 04:21:12
348	74	61	9	3	2	0	1	0	3	16.3333	1.4		18.3333	0.8	1.2	112	100.412	30.38	10.2625	4.38125	137.25	4.20667	37.2	1.1	13.1	138.2	29	8.35	89.1081	111.316	58.7105	78.9474	17.3182	35.9	98.2963	97.3667	1	0	1	F	2117-08-26 14:26:00	2117-09-01 12:00:00	5.8986	78.2155	WHITE	EMERGENCY	1	2117-08-31 18:59:22	2117-09-02 06:17:13
349	85	61	12	3	1	3	4	0	1	20.5	2.05	7.5	15	5.2	1.075	96.5714	138.3	28.2429	9.26	4.8	140.333	3.78	40.94	2.03333	21.3	126.7	52	19.2333	103.128	94.0256	54.4103	69.3158	23.1489	37.6343	93.24	131.104	1	0	1	F	2176-04-09 21:03:00	2176-04-12 14:30:00	2.7271	55.007	WHITE	EMERGENCY	1	2176-04-09 21:03:47	2176-04-12 15:57:46
350	60	33	6	3	0	0	1	0	2	15	2.4		21.3333	0.5	1.35	108.125	152.1	33.9333	11.6667	4.4	243.333	3.96667	25.4667	1.23333	13.9667	137.5	12	19.2333	117.633	107.841	51.7442	65.6585	18.2647	38.0093	96.6452	146.533	1	0	1	M	2178-10-30 02:21:00	2178-11-19 13:50:00	20.4785	26.7661	BLACK/AFRICAN AMERICAN	EMERGENCY	0	2178-10-30 02:26:03	2178-11-13 23:36:26
351	59	51	7	0	1	1	4	0	1	14.5	2.1		26	1.2	1.5	99.2222	238.75	30.3333	10.36	4.58	208.167	4.38182	39.3857	1.85714	19.7857	132.8	27.5	19.66	73.8889	120.419	63.8372	84.5814	14.5116	35.4111	99.8421	186.56	1	0	1	M	2149-12-05 05:38:00	2150-01-03 12:00:00	29.2653	88.2791	WHITE	EMERGENCY	0	2149-12-05 05:39:05	2149-12-21 13:54:54
352	83	45	11	3	0		4	0	4	17.75	1.7		21.25		3	100.667	111.417	32.8727	11.4	2.4	340.75	3.56667	42.4	1.53333	16.7333	135.667	14.75	33.325	113.216	92.9245	58.9811	68.8113	19.1864	36.5194	95.4815	113.593	1	1	1	M	2128-05-17 21:12:00	2128-06-25 16:03:00	38.7854	48.2335	WHITE	EMERGENCY	0	2128-05-25 19:35:41	2128-06-16 21:48:22
353	46	37	4	2	1		0	1	0	13			29		0.766667	99.6	178.833	32.69	11.0444	3.61429	157.2	3.55	28.86	1.06	12.78	144.167	15.3333	8.74	101.788	144.886	66.8857	90.3636	15.65	36.7937	99.3636	171.917	1	0	0	F	2112-06-27 07:15:00	2112-07-05 14:52:00	8.3174	71.7286	WHITE	ELECTIVE	0	2112-06-28 17:18:34	2112-07-03 14:34:00
354	33	35	6	3	0	0	3	0	0	13			23	0.8	0.75	107.75	124.364	33.0625	11.2714	5.77778	268.333	4.28	36.55	1.15	13.2	139.75	11.5	19.7333	89.2292	103.985	61.4154	74.3385	17.7544	38.5269	99.4	126.949	1	0	1	M	2171-04-07 18:14:00	2171-04-24 16:00:00	16.9069	54.8753	ASIAN	ELECTIVE	0	2171-04-09 09:16:28	2171-04-22 13:58:43
355	103	64	18	3	3	4	4	0	4	27.875	2.06		7.375	18.2	3.3125	107.375	120.5	26.2875	9.1875	10.7818	75.375	4.06667	99.675	3.1	29.2625	138.625	85	15.6625	59.8293	108.771	49.2	66.9143	22.4043	34.9218	97.675	138.394	1	0	1	M	2105-11-10 01:51:00	2105-11-15 20:20:00	5.7701	56.7023	WHITE	EMERGENCY	1	2105-11-10 01:52:23	2105-11-15 22:37:25
356	47	34	6	0	1	2	3	0	0	8		12	23	2.1	0.6	112.125	158.833	25.8059	8.66875	2.56364	204.2	4.03529	56.16	1.52	17.12	138.625	12	9.82	83.371	99.0156	49.2812	64.9516	16.4286	37.0212	97.2593	159.7	1	0	1	F	2165-01-01 07:15:00	2165-01-17 12:41:00	16.2264	86.8309	WHITE	ELECTIVE	0	2165-01-01 10:39:07	2165-01-13 10:44:12
357	76	60	11	3	2	2	1	0	3	20	2.66667		19.2	4.15	2.82	101.5	156.25	29.75	9.925	7.12857	158.167	5.28889	44.8571	2.61429	26.3	135.5	44.2	9.66	87.093	113.273	53.5682	72.2791	14.5962	36.206	97.5532	134.5	1	0	1	M	2169-01-08 17:35:00	2169-03-19 09:57:00	69.6819	59.7268	WHITE	EMERGENCY	1	2169-01-08 19:54:20	2169-01-19 17:18:07
358	86	66	12	3	2	3	1	1	2	19.5	2.9		16.25	4.625	1.8	106.5	134.5	30.5273	10.525	7.4	94.6667	4.61667	52.34	1.88	20.06	137.25	22.5	11.68	79.4151	112.277	54.0923	71.0923	26.1207	37.079	99.2157	136.059	1	0	1	M	2125-01-05 11:00:00	2125-01-18 15:12:00	13.175	63.1895	ASIAN	ELECTIVE	1	2125-01-05 23:31:46	2125-01-18 15:56:59
359	51	36	11	4	1	2	4	0	0	16	3.2		20.2	1.26667	0.783333	116	169.625	40.8444	14.3714	4.90909	161.875	3.28889	40.86	1.5	16.7167	149.125	13.6667	12.0833	122.581	112.977	75.5814	89.2381	18.7083	36.5	98.3488	151.941	1	0	1	F	2101-07-17 01:54:00	2101-07-20 17:50:00	3.6639	22.1116	WHITE	EMERGENCY	1	2101-07-17 01:57:10	2101-07-27 11:59:30
360	38	28	8	3	1	0	4	0	0	10	2.8		24.6667	1	0.666667	106.167	177.545	28.5273	9.41111	2.6	160.5	4.20769	33.7333	1.53333	16.9667	136.167	10.6667	13.825	122.425	97.7195	63.0976	79.3049	19.3404	38.0472	97.0488	158.224	1	0	1	M	2150-04-21 07:15:00	2150-04-29 14:21:00	8.2958	57.7653	WHITE	ELECTIVE	0	2150-04-21 13:05:23	2150-04-27 12:59:10
361	72	55	10	2	0	0	4	0	4	20.25	2.53333		25.25	0.233333	3.6	100	170.25	27.8	8.4	1.94286	430.25	4.7	85.7167	2.96667	29.3	140.2	56.25	16.775	92.4167	105.583	44.2917	60.3913	24.7407	36.713	98.0833	200.143	0	1	1	M	2150-11-03 22:05:00	2151-02-17 12:00:00	105.58	75.8399	WHITE	EMERGENCY	1	2150-11-03 22:06:15	2150-11-26 18:35:39
362	79	51	9		1	4	1	0	3	22	3.1	25	18	17.1	1.26667	102	108.333	25.9	8.83333	7.125	147.667	3.73333	51.7	2.86667	28.2667	138	45.6667	13.3333	110.625	103.542	49.4583	66	22.875	36.8472	95.5833	112.4	0	0	0	M	2196-01-24 17:53:00	2196-02-01 10:30:00	7.6924	56.7179	WHITE	EMERGENCY	1	2196-01-26 08:10:48	2196-01-27 21:40:35
363	50	35	10	3	2		4	0	1	11.5		8	22.75		1.12	110.545	118.2	31.56	11.4364	3.04667	142.5	3.975	42.1	1.55714	16.6143	138.909	12.4	7.76	102	103.07	59.1579	72.0175	22.5862	36.5556	95.5926	111.615	1	0	1	M	2196-08-03 18:41:00	2196-08-24 14:40:00	20.8326	27.9206	WHITE	EMERGENCY	0	2196-08-03 18:42:41	2196-08-20 13:36:06
364	22	17	3	2	0		1	0	0	12.5			22		0.766667	111.4	107.4	31.1667	11.18	3.0375	199.75	4.28	28	1.2	13.7	138.2	12.6667	11.4667	99.75	114.05	63.35	78.2	15.04	37.5333	98	113.6	1	0	0	M	2199-09-21 12:53:00	2199-10-08 14:50:00	17.0813	30.2061	WHITE	EMERGENCY	0	2199-09-21 13:22:01	2199-09-26 18:13:57
365	31	44	1	0	0		1	0	0	12.6667		3.8	23		0.633333	109.75	137	30.2	10.6	4.14286	223.5	4.05	27.15	1.15	13.1	141.75	15.3333	7.65	101.091	95.2632	46.2982	63.5273	13.5128	37.9444	97.4848	132.857	1	0	1	F	2186-07-24 19:52:00	2186-08-01 17:30:00	7.9014	68.1051	WHITE	EMERGENCY	0	2186-07-25 01:57:25	2186-07-28 16:10:55
366	97	60	11	4	0	0	4	0	3	23.75	2.7	33.5	17.25	0.25	3.125	102.833	244	39.7667	13.2	4.43571	241	5.3	27.5	1	12.1	133.167	113.75	2.9	117.577	108.091	70.4773	78.2444	25.8824	37.7014	86.75	285.684	1	0	1	M	2201-03-14 21:16:00	2201-03-22 10:57:00	7.5701	61.9367	WHITE	EMERGENCY	1	2201-03-14 21:17:27	2201-03-22 11:58:32
367	60	51	10	3	1	0	4	0	2	17	1.8	25.5	16.5	0.4	1.65	115.4	146.4	41.175	12.875	5.75556	197	5.53333	26.5	1.2	14.2	145.4	25.75	5.06667	90.6923	105.222	50.5926	65.3462	20.9032	36.4074	97.3846	66.0769	1	0	1	F	2192-08-17 07:50:00	2192-08-31 15:55:00	14.3368	82.8473	BLACK/AFRICAN AMERICAN	EMERGENCY	1	2192-08-17 07:51:27	2192-08-25 16:37:36
368	105	72	16	4	3	2	4	0	3	22.5	1.5		15.5	1.26	1.38333	113.533	94.3529	34.0917	11.5667	11.7562	73.8333	3.88667	79.0167	3.06667	29.0833	142.6	16.3333	14.75	115.079	97.5217	35.5217	41.36	20.7838	36.4828	90.7391	98.1538	1	0	1	F	2137-07-09 16:16:00	2137-07-13 02:08:00	3.4111	75.8831	WHITE	EMERGENCY	1	2137-07-10 05:29:28	2137-07-13 04:50:28
369	25	20	3	0	1		1	0	1	12		15	22.3333		1	109	154.286	32.45	12.225	3.58	182	4.24	32.6	1.225	14.025	138.75	17	13.5667	101.5	113.385	61.4231	74.875	16.037	36.963	99.9	151.833	1	0	0	M	2107-07-16 14:39:00	2107-08-02 17:15:00	17.1083	34.6226	WHITE	EMERGENCY	0	2107-07-16 14:39:37	2107-07-22 12:12:20
370	68	39	4	0	1		1	1	1	14			22		0.94	111.444	152	28.35	9.78889	2.9375	140.8	3.85	39.6	1.16	13.14	140.222	16	11.16	56.5714	123.568	47.4324	73.0811	17.425	35.6944	98.75	129.087	1	0	1	F	2205-08-07 15:46:00	2205-08-13 14:15:00	5.9368	74.6318	WHITE	EMERGENCY	0	2205-08-07 15:52:47	2205-08-08 17:53:56
371	55	36	6	3	1		1	0	1	13.6667		6	26.3333		1	109	188.667	30.2353	10.4143	7.36667	214.833	4.85	36.7143	1.38571	15.5714	142.909	9.5	9.5	120.356	113.821	50.9286	67.2414	20.5106	37.1056	97.54	127.5	1	0	1	M	2117-11-30 08:41:00	2117-12-14 19:10:00	14.4368	28.2124	UNKNOWN/NOT SPECIFIED	EMERGENCY	0	2117-11-30 08:42:18	2117-12-10 18:09:29
372	83	50	7	0	0		4	0	3	16.5			20		3.1	100.667	152.25	24.9583	8.3	3.12857	323.25	5.13846	32.0333	1.4	15.8333	129.375	41.25	41.575	99.1667	111.667	54.3333	68.2105	16.2432	36.51	98.8462	157.723	1	0	1	M	2183-01-07 17:08:00	2183-02-14 10:17:00	37.7146	57.4242	WHITE	EMERGENCY	0	2183-01-24 16:47:24	2183-02-02 14:45:31
373	73	57	7	3	0	0	1	0	3	15.4	2.1		14.8	0.4	2.54	132.8	188	27.725	8.525	1.925	196.75	4.16667	40.075	1.675	17.975	158.6	80.2	14.875	106.188	119.293	75.8537	89.85	23.3684	36.9537	98.1034	158.5	1	0	1	F	2192-10-19 14:41:00	2192-11-10 11:56:00	21.8854	300.003	UNKNOWN/NOT SPECIFIED	EMERGENCY	1	2192-10-19 14:42:18	2192-11-03 22:02:53
374	46	61	6	1	2		1	0	2	10.75			19		2.3	111.4	162.7	30.0615	9.79	2.39286	112.6	4.52	41.4	1.175	13.75	134.9	28.25	17.575	75.2857	119.125	53.4375	73.5625	16.6667	36.3222	99.7143	166.071	1	0	0	M	2145-02-22 21:40:00	2145-03-16 20:30:00	21.9514	75.588	HISPANIC OR LATINO	EMERGENCY	0	2145-03-02 12:55:01	2145-03-05 21:32:30
375	99	69	15	4	2	2	4	0	3	15.75	2.7		23.25	1.65	2.25	98.7143	101.2	28.0091	9.21	3.8	102.6	4.32727	45.075	2.1	22.1	132.714	40.25	20.66	119.727	97.1579	54.5789	71.4186	15.5897	36.9524	95.8929	100.727	1	0	1	M	2178-04-14 03:40:00	2178-04-17 17:25:00	3.5729	82.8852	WHITE	EMERGENCY	1	2178-04-14 03:41:33	2178-04-17 21:29:12
376	40	39	8	4	2		2	0	0	11.6667			23.6667		0.866667	107.857	173.273	36.2	12.5625	2.95556	106.4	4.52857	29.0333	1.1	13.2333	135.857	20	7.66667	61.6818	98.0149	48.9545	64.7188	17.7292	36.7524	96.7021	146.357	1	0	1	F	2145-07-06 07:15:00	2145-07-18 15:20:00	12.3368	80.0519	WHITE	ELECTIVE	0	2145-07-06 11:44:47	2145-07-13 15:18:34
377	46	32	12	3	3	2	4	0	0	12	2.4		20	2.1	1.05	106.5	112	28.5333	9.16667	2.45	33	3.65	41.9667	1.73333	18.4667	135	23	11.7333	79.52	98.8966	50.7586	63	19.2667	36.7857	97.52	124.6	1	0	1	F	2188-11-20 18:23:00	2188-12-11 17:13:00	20.9514	62.7632	WHITE	EMERGENCY	0	2188-11-20 18:23:42	2188-12-02 20:32:58
378	59	47	7		2	0	1	0	4	25.6667			27.3333	0.7	6.43333	97.3333	88.3333	36.1667	11.4667	4.5	58.6667	5.175	29.9	1.3	15	145	39.3333	5.76667	71.9524	137	55.95	76.9048	24.2381	36.5093	97.4286	71.5	0	1	0	M	2162-10-16 12:51:00	2162-10-19 18:01:00	3.2153	87.6967	BLACK/AFRICAN AMERICAN	EMERGENCY	0	2162-10-16 13:06:24	2162-10-17 17:24:17
379	46	36	3	0	0	1	1	0	1	11	4.06		21.4286	1.6	1.01429	111	133.571	40.5	14.2667	1.83333	313	3.925	33.34	1.35	15.4333	139.25	11.5714	8.26667	107.308	100.829	60.8857	73.4571	19.303	37.481	97.7143	120.594	1	1	0	F	2123-05-09 23:37:00	2123-05-19 20:30:00	9.8701	27.9239	WHITE	EMERGENCY	0	2123-05-09 23:38:04	2123-05-12 13:28:49
380	62	47	8	2	0		1	1	4	12.25			24		6.6	104.25	140.278	30.4417	10.1182	1.43333	270.75	4.16923	53.7667	1.1	12.9333	135.625	51.6	14.4	86.6667	103.821	60.8718	75.7949	14.4545	36.9385	99.8718	130.367	1	0	1	M	2167-04-11 17:33:00	2167-04-21 15:15:00	9.9042	48.9367	WHITE	EMERGENCY	0	2167-04-14 10:41:02	2167-04-17 13:20:17
381	50	41	11	3	0	0	4	0	4	21.5	3.2	12	20.75	0.55	7.775	98.25	197.2	36.125	12.075	5.18	235.667	4.22	30.8	1.375	15.475	136	59.25	4.73333	84.4	111.341	52.0227	69.5366	17.0192	36.9667	94.5789	139.895	1	1	1	F	2131-09-02 23:56:00	2131-09-04 14:10:00	1.5931	58.3449	WHITE	EMERGENCY	1	2131-09-03 02:50:59	2131-09-04 16:02:39
382	50	51	10	4	1	0	4	0	1	16.5	2.5		18	0.7	1.1	119.909	172.885	30.9833	10.0125	5.91053	248.4	3.86957	48.475	1.325	14.875	142.083	13.5	24.26	92.4167	106.5	57.3611	75.9444	21.56	35.5586	97.9535	146.8	1	0	1	M	2123-09-04 15:49:00	2123-09-21 17:20:00	17.0632	73.4161	WHITE	EMERGENCY	0	2123-09-04 19:14:57	2123-09-16 18:33:28
383	34	19	4	3	0	0	0	0	1	12	3.9	7	26	0.5	1.1	107	116.333	37.1333	12.5	3.1	276	4	22.55	1	12.15	140.333	10.5	8	114.032	138.435	86.3478	98.1818	25.5556	37.4556	98.5312	76	1	0	0	F	2153-08-18 01:20:00	2153-09-10 15:08:00	23.575	39.9107	OTHER	EMERGENCY	0	2153-08-18 01:20:31	2153-09-03 14:40:30
384	73	32	3	2	0	0	1	0	0	14.6	1.9		18.6	0.1	0.8	110.6	337.929	29.42	10.2333	4.54545	282.167	4.13636	27.6333	1.28333	14.8	139.2	19.1667	29.1833	106.943	108.268	59.6585	73.05	23.8	37.813	98.8684	310.951	1	0	1	M	2111-10-22 02:08:00	2111-10-27 12:04:00	5.4139	34.2926	WHITE	EMERGENCY	1	2111-10-22 02:09:27	2111-10-27 15:25:55
385	72	57	8	2	0	0	4	0	2	17.25	3.8		19.5	0.5	2.025	107.25	220.6	42.8333	14.5333	2.71667	262.75	3.53333	40.325	3	29.7	140.25	35.5	17.725	105.25	94.35	49.3	64.6341	17.4595	36.82	99.5	149.5	1	0	1	M	2106-01-23 17:44:00	2106-02-03 16:12:00	10.9361	79.3494	WHITE	EMERGENCY	0	2106-01-23 18:33:31	2106-02-01 10:30:31
386	122	56	14	4	4	0	4	0	2	26.6923	2.16667	4	16.3846	0.75	1.38462	112.933	158.6	22.5684	7.88333	11.8438	83.8667	5.37895	79.3875	2.02	21.4778	148.533	10.4615	2.45333	128.46	100.193	34.3253	49.3647	32.3929	36.3728	71.4107	155.977	1	0	1	M	2186-11-21 09:07:00	2186-11-22 17:26:00	1.3465	15.1718	UNKNOWN/NOT SPECIFIED	EMERGENCY	1	2186-11-21 09:08:08	2186-11-22 21:18:18
387	41	48	6	0	2		1	2	1				21		1.35	109.5	119.118	25.9444	8.65333	2.35	103	4.32353	39.44	1.4	15.82	135.167	32	6.55	94.875	104.625	55.2	70.225	16.9556	36.4913	99.9459	126.031	1	0	1	M	2136-02-23 07:15:00	2136-02-29 11:51:00	6.1917	72.4761	WHITE	ELECTIVE	0	2136-02-23 12:36:25	2136-02-27 16:40:28
388	61	27	5	2	1	0	1	1	0	14.5	4	24.6667	23.25	0.7	0.85	105.25	170.75	36.3	12.2667	2.95455	168	4.5	29.9667	1.26667	14.6	138.5	20	4.45	109	106.318	50.2727	64.0455	36	37.6389	84.8148	159.9	1	0	0	F	2168-03-28 14:35:00	2168-03-30 12:45:00	1.9236	78.2512	WHITE	EMERGENCY	1	2168-03-28 14:36:33	2168-03-30 15:02:06
389	53	43	1	0	0	1	0	0	0	11.3333	1.5	11	26	1.4	0.566667	99.2	110.4	30.1	10.6	2.18333	404	3.94	37.15	1.45	16.4	132.2	27	7.86667	110.214	109.31	67.4828	81.4483	16.9444	37.3095	99.4828	112	1	0	1	M	2152-04-24 18:20:00	2152-05-12 16:10:00	17.9097	57.4462	BLACK/AFRICAN AMERICAN	EMERGENCY	0	2152-04-27 19:15:04	2152-05-12 16:32:46
390	49	57	5	3	0		1	0	1	15.5	2.7	6	23		1.125	105.167	121.167	42.16	14	3.65556	429.333	5.07143	29.7	1.4	15.55	140.667	28.25	7.53333	109	123	52.5833	74.8333	19.9677	36.9603	97.2	109.533	1	0	1	M	2170-07-25 22:49:00	2170-08-23 13:15:00	28.6014	84.1742	WHITE	EMERGENCY	0	2170-07-25 22:49:55	2170-08-23 15:30:03
391	63	50	7	3	0	0	4	0	0	17			23.5	0.4	0.65	105.8	226	29.8889	9.57143	4.86	374.25	3.9	57.75	1.4	15.7	136.4	19.5	30.375	102.589	124.393	66.1475	87.7049	23.7018	36.366	98.4737	191.136	1	0	1	F	2199-07-24 20:06:00	2199-07-26 17:50:00	1.9056	72.0449	WHITE	EMERGENCY	1	2199-07-25 11:26:13	2199-07-26 23:39:02
392	52	36	3		0	0	1	1	1	21.4	2.4	41	16	0.75	1.325	102.4	142.2	24.725	7.35714	7.4875	273.5	3.92	30.2	1.1	13.1	135.8	53.25	3.03333	93.9524	105.524	58.5238	70	17.5714	36.821	98.1429	151.091	0	0	1	F	2185-10-20 15:30:00	2185-10-24 18:00:00	4.1042	77.9693	BLACK/AFRICAN AMERICAN	EMERGENCY	1	2185-10-20 16:50:10	2185-10-24 21:44:00
393	32	26	5	3	1		1	0	0	12			27.3333		0.933333	110.167	140.933	29.9154	10.44	2.22	167.2	4.34167	45.3	1.26667	14.1333	140.833	13.6667	13.225	71.9706	111.425	53.0685	69.1096	15.9589	36.2	97.8056	135.438	1	0	0	M	2107-08-16 07:15:00	2107-08-22 13:50:00	6.2743	52.2484	WHITE	ELECTIVE	0	2107-08-16 08:58:51	2107-08-18 13:30:07
394	64	47	8	2	0	0	4	0	2	19.4		18	24.4	0.7	2.52	97.5	82	31.8429	10.4167	3.55714	250	5.5	61.28	6.9	58.16	135.5	66.8	24.42	70.4884	104.15	52.2881	66.6102	19.6739	37.1667	93.1395	112.074	0	0	1	F	2144-12-07 12:31:00	2144-12-24 14:35:00	17.0861	75.9702	WHITE	EMERGENCY	0	2144-12-07 12:32:05	2144-12-11 16:56:37
395	62	41	8		2	0	4	1	1	21.8	2.1		12.8	0.2	1.06667	112.167	135.5	31.9167	10.8333	7.2625	138.5	4.06667	26.45	1.225	13.575	143.167	16.3333	14.02	106.731	99.6301	52.7397	66.6528	19.1923	36.2778	96.8654	158	0	0	1	M	2150-09-19 06:57:00	2150-09-25 19:00:00	6.5021	66.3568	UNKNOWN/NOT SPECIFIED	EMERGENCY	0	2150-09-19 06:58:00	2150-09-23 21:05:10
396	57	40	10	2	2	2	4	0	0	12.6667	1.55		17.6667	3.8	0.766667	108.25	84.6667	32.55	10.6667	2.14286	96.3333	4	38.9	1.43333	16.1667	131.625	13.3333	12.4667	79.4615	106.212	48.6364	65.9394	13.5517	36.7315	99.1923	87.5	1	0	1	M	2172-04-02 18:57:00	2172-04-10 21:40:00	8.1132	62.4347	BLACK/AFRICAN AMERICAN	EMERGENCY	0	2172-04-02 18:58:02	2172-04-07 15:29:06
397	71	52	7	0	1	0	4	1	1	16.8333	2.4	8	14.6667	0.35	1.26667	101.5	134.5	28.24	9.4	3.46667	359.4	4.01667	39.7333	1.58333	17.5833	129.167	17.1667	50.5	134.3	103.035	60.8772	79.386	25.3636	37.7407	93.9744	135.4	1	0	1	F	2151-08-08 00:12:00	2151-08-10 10:40:00	2.4361	62.4682	WHITE	EMERGENCY	1	2151-08-08 00:13:45	2151-08-10 11:59:35
398	49	35	5	2	0		3	0	0	13	2.1	36	21.25		1.025	106.8	134.667	33.62	11.26	3.32	387.75	3.88	35.75	1.6	16.95	135.6	16.75	2.225	98.9444	97.7907	50.3488	64.2927	19.575	36.7879	98.1111	129.083	1	0	1	M	2160-11-28 00:22:00	2160-12-07 14:52:00	9.6042	59.4346	WHITE	EMERGENCY	0	2160-11-28 02:00:28	2160-11-30 15:26:09
399	64	51	5	0	0	4	0	0	1	12.25	2.2		24	8.6	1.325	109.2	162.438	29.0467	10.0867	2.66667	339.5	4.54	52.55	1.45714	15.9714	138.6	35	13.125	69.4286	137.122	73.7317	96.9024	16.7381	36.7645	99.7143	161	1	0	0	M	2104-08-22 09:46:00	2104-08-29 17:30:00	7.3222	65.4563	PORTUGUESE	EMERGENCY	0	2104-08-23 01:41:32	2104-08-24 17:24:58
400	15	37	6	3	0	1	1	0	1	13	3.1		26	1.3	1.2	107.333	110.667	37.8333	12.8333	1.3	249.667	3.8	28	1.3	14.3	143	14.5	16.2	73.1	114.569	69.1379	81.4483	17.3621	37.8951	99.4151	92	1	0	1	M	2103-08-21 10:00:00	2103-08-28 15:45:00	7.2396	66.6474	WHITE	ELECTIVE	0	2103-08-23 02:02:58	2103-08-25 18:02:25
401	51	61	7	0	0	3	1	0	3	13.75	2.63333		19.75	4.9	1.125	114.333	125.5	35.4533	11.9455	3.62727	198	4.37778	45	1.55	16.8	140.333	9.5	19.85	81.9091	109.969	66.2308	78.8462	16.0789	36.735	99.9167	99.871	1	0	0	M	2139-07-17 07:15:00	2139-09-24 21:32:00	69.5951	62.9399	WHITE	ELECTIVE	1	2139-07-17 18:07:43	2139-07-30 18:18:53
402	94	84	14	3	1	2	4	4	0	11.5			21.2	4.2	0.64	105.75	140.714	28.1214	8.96667	2.95556	126.333	4.16667	52.92	1.54	16.9	133.75	10.4	8.6	96.875	93.9286	56.7143	73.7698	15.6	37.3171	97.3231	125.654	1	0	1	M	2190-08-05 16:45:00	2190-08-19 11:30:00	13.7813	80.71	UNABLE TO OBTAIN	EMERGENCY	0	2190-08-06 10:51:40	2190-08-14 16:30:38
403	20	36	4	0	2		2	0	0				21.5		0.75	107.5	135.167	27.875	9.1	3.2	105	4.41818	69.9	1.56667	17.0667	136	15	10.6333	86.6735	110.653	59.5918	76.9184	14.1071	36.9464	98.5652	132.796	1	0	1	F	2116-07-13 19:26:00	2116-08-13 20:17:00	31.0354	76.8307	ASIAN - CHINESE	EMERGENCY	0	2116-07-20 09:43:59	2116-07-22 17:56:39
404	53	30	8	1	3		4	0	0	13.5			21.5		0.85	113.538	193.857	25.2944	8.56667	7.13077	99	3.27692	112.271	2.25	22.6125	140.462	15.5	6.95714	76.3226	125.548	63.7742	82.6129	21.0571	35.4741	99.7879	193.733	1	0	1	M	2148-08-11 00:34:00	2148-09-18 14:55:00	38.5979	43.6506	BLACK/AFRICAN AMERICAN	EMERGENCY	0	2148-08-11 00:35:08	2148-09-18 15:09:54
405	39	32	5	2	0	0	1	1	1	14.3333	3.7		20.6667	0.8	1.2	110.667	189.4	45.6	16	2.96	219.667	5.65714	23.6	1.3	14.1	140.333	33	14.0333	105.379	114.931	68.5172	81.5862	21.0345	37.1574	95.8966	161.08	0	0	0	M	2165-09-27 12:32:00	2165-10-06 14:15:00	9.0715	57.9356	WHITE	EMERGENCY	0	2165-09-27 12:32:27	2165-09-30 20:33:58
406	77	60	13	3	3	0	4	1	2	16.4	2.35	11.3333	16.4	0.55	2.38	110	158	29.08	9.88	4.8	57	4.58889	51.475	1.95	20.65	138.2	36.6	20.28	69.5652	115.185	51.2593	67.037	21.8929	37.2222	93.9565	184	1	0	1	M	2146-01-26 22:49:00	2146-01-30 12:40:00	3.5771	67.336	WHITE	EMERGENCY	1	2146-01-26 22:50:43	2146-01-30 13:00:55
407	45	45	9	4	2	2	1	0	0	18.2	3.26		18.8	4.44	0.78	108.727	202.455	37.6636	12.8	5.67273	100.2	3.97273	56.9444	1.61111	17.6111	139.909	12	11.86	105.439	118.024	67.9024	83.9024	17.8958	36.9583	92.1136	199.455	1	0	1	F	2164-05-10 11:16:00	2164-05-15 11:20:00	5.0028	45.9872	WHITE	EMERGENCY	1	2164-05-10 23:38:07	2164-05-15 13:00:44
408	36	40	10	4	0	0	4	0	2	16.5	3.8	2	28.5	0.4	1.92	98.8	131.143	56.15	17.125	2.15	235.75	6.32	89.35	1.26667	13.6667	139.2	44.2	12	59	115.387	70.871	85.3548	17.8205	36.7347	90.7353	131.333	1	1	1	M	2135-08-13 14:53:00	2135-08-27 15:30:00	14.0257	47.9726	BLACK/AFRICAN AMERICAN	EMERGENCY	0	2135-08-13 14:53:59	2135-08-27 16:52:30
409	48	34	7	1	1		4	1	0	14.6667			19.6667		0.975	112.25	150.6	29.22	10.4333	4.30909	155.25	4.1125	27.475	1.175	13.45	141.5	12.5	10.325	124.459	101.319	66.7826	77.7955	16.4884	37.0056	99.55	137.231	1	0	1	M	2118-01-28 02:00:00	2118-02-23 10:21:00	26.3479	46.6488	WHITE	EMERGENCY	0	2118-01-28 02:02:32	2118-01-29 08:58:50
410	30	36	8	3	2	0	3	0	0		2.4		21	0.3	0.65	107	137.2	29.9333	10.15	4.11818	123.25	4.26364	39.2667	1.3	14.9333	131.167	11	11.575	88.0213	108.273	58.8727	74.3091	19.3774	36.5489	98.375	140.911	1	0	1	F	2176-04-16 19:41:00	2176-04-27 13:59:00	10.7625	76.9156	WHITE	EMERGENCY	0	2176-04-19 09:14:37	2176-04-24 14:39:37
411	50	46	10	3	1	0	4	0	2	16.75	3.2	4	26	1	2	98.8	155	51.3333	15.9333	3.125	150	4.48	50.0333	1.53333	16.7667	138.4	38.5	24.7667	69.3429	108.571	70.2857	81.5536	23.6905	36.6481	95.2903	165.3	1	0	1	F	2182-06-20 14:40:00	2182-07-17 13:38:00	26.9569	64.819	WHITE	EMERGENCY	0	2182-06-20 14:40:44	2182-07-02 16:32:13
412	88	43	10	4	1	1	4	0	0	17	1.66667	36	17.25	1.26667	0.875	114.167	118.857	34.2333	11.1333	4.09167	253.75	4.21429	48.6	2.375	23.85	140.5	42	26.9	154.972	89.6667	59.9091	70	17	38.7262	90.129	108.143	1	0	1	F	2162-08-01 02:26:00	2162-09-18 13:15:00	48.4507	30.4294	WHITE	EMERGENCY	0	2162-08-01 02:27:27	2162-09-04 14:48:23
413	59	42	10	3	2	0	4	0	1	6	1.9		20	0.65	1.1	112	135.294	30.9909	10.5889	3.7	104.75	4.42308	64.4	1.7	18.15	136.25	14.5	17.5667	109.324	116.671	54.8286	72.0143	22.102	37.6306	96.8919	145.237	1	0	1	M	2117-07-21 15:28:00	2117-07-29 13:40:00	7.925	73.0191	UNKNOWN/NOT SPECIFIED	ELECTIVE	0	2117-07-22 14:11:03	2117-07-26 11:39:01
414	73	51	7	3	0	0	3	0	1	19			19	0.2	1.45	102.143	496	36.38	11.26	4.08333	412.4	3.9625	42.68	2.46	25.48	136	38.5	25.52	86.3929	125.367	62.3333	84.3667	17.1429		99	460.938	1	0	1	F	2134-07-03	2134-07-09 18:30:00	6.7708	63.6783	WHITE	EMERGENCY	1	2134-07-04 00:00:36	2134-07-09 20:12:37
415	48	30	6	2	1		1	2	0	9.66667			26		0.8	106.857	146.636	33.6222	12.4333	2.97273	174	4.27778	93.64	1.25	14.15	140	18	14	95.0645	114	54.5161	71.6333	13.8065	36.3	96.9677	140.971	0	0	0	M	2144-05-22 07:30:00	2144-05-29 19:20:00	7.4931	68.9031	WHITE	EMERGENCY	0	2144-05-22 14:20:57	2144-05-24 14:09:37
416	74	56	11	3	2	1	4	0	1		2.4		21	1.8	1.3	111.857	234.346	26.5	8.94	8.11538	161.333	4.18261	89.3333	1.7	18.6	144.286	23	5.96667	97.0345	94.7143	56.6286	69.2286	22.8333	35.0278	98.5862	229.855	1	0	1	M	2146-01-10 16:57:00	2146-01-17 13:35:00	6.8597	52.4521	WHITE	EMERGENCY	1	2146-01-14 02:07:33	2146-01-17 16:10:11
417	119	71	11	0	2	2	4	0	3	37.6667	2.55	8	15.5444	1.36667	2.13333	85.4444	615.4	22.96	9.1	14.9	95.3333	6.84444	51.6	2.175	21.85	131.9	36.5556	5.46667	120.614	113.4	64.7286	77.6286	25.5581	36.3077	90.7778	657	1	1	1	M	2166-07-26 20:18:00	2166-07-31 16:25:00	4.8382	53.4819	PATIENT DECLINED TO ANSWER	EMERGENCY	1	2166-07-30 11:22:42	2166-07-31 18:38:09
418	25	40	6	0	1	0	4	0	1	12.3333		1	24	0.45	1.075	103.286	130.083	33.7	11.6333	1.97273	193.6	4.43846	66.88	1.64	17.4	135.143	26.25	12.44	94.1591	106.529	66.0392	78.8542	15.5294	37.5688	98.8864	137.625	1	0	1	M	2143-10-30 01:17:00	2143-11-27 15:42:00	28.6007	63.9358	WHITE	EMERGENCY	0	2143-10-30 04:02:03	2143-11-08 13:39:26
419	34	18	4	0	1		3	0	0	11		1	20		1.05	113	141.167	26.4833	8.92	2.53333	128.333	4.07333	36.25	1.25	14.6	139	14	11.3667	93.9231	140.8	63.7778	82.9333	21.3704	37.6386	98.9574	151.679	1	0	1	F	2138-01-01 08:00:00	2138-01-07 17:30:00	6.3958	59.0549	BLACK/AFRICAN AMERICAN	ELECTIVE	0	2138-01-01 12:49:55	2138-01-05 19:10:39
420	105	74	15	4	1	2	4	0	4	41	3.25		7.8	1.9	3.34	100	116.4	37.875	10.4667	15.9875	205	5.52857	82.1	3.4	32.55	143	27.2	14.55	69.7805	96.3421	57.1053	65.7143	28.9787	35.0903	85	160.2	1	0	1	M	2114-11-18 13:42:00	2114-11-20 09:05:00	1.8076	75.1517	BLACK/AFRICAN AMERICAN	EMERGENCY	1	2114-11-19 06:20:06	2114-11-20 12:42:05
421	33	43	5	0	1		4	0	0	11			21.5		0.85	110	130.857	25.525	8.48889	1.92	125.25	5.42308	44.65	1.375	15.4	135.4	17	13.2	92.5	99.0482	53.6627	66.6386	15.0635	37.7481	96.0926	128.771	1	0	1	M	2160-01-06 12:15:00	2160-01-14 12:30:00	8.0104	84.2606	WHITE	ELECTIVE	0	2160-01-07 10:21:14	2160-01-10 12:49:47
422	41	47	7	3	1	0	3	0	0	9			25	0.5	0.833333	104.8	120.438	32.74	11.1875	2.8	172.5	4.56154	61.525	1.15	13.25	133.2	9.66667	11.975	84.9211	109.671	37.7895	67.7867	17.0723	37.037	99.0986	113.132	1	0	1	M	2121-02-10 12:16:00	2121-02-20 14:00:00	10.0722	66.4724	UNABLE TO OBTAIN	EMERGENCY	0	2121-02-10 18:03:49	2121-02-16 16:51:22
423	71	35	6		0	2	1	1	2	27	2.75		16.5	4.72	1.825	104.333	78.5	36.94	12.1333	9	286.667	4.06667	44.08	2.14	22.32	143.167	21.5	19.5333	126.724	128.129	61.7742	77.6129	25.3548	36.6759	99.4483	87.8667	0	0	1	F	2180-04-16 23:09:00	2180-04-23 15:30:00	6.6813	44.5567	BLACK/AFRICAN AMERICAN	EMERGENCY	1	2180-04-16 23:09:42	2180-04-23 18:19:17
424	55	34	1	0	0		1	0	0	16.6667		5	18		0.866667	109	214.667	32.35	10.35	2.775	431	4.03333				139.333	9.66667	27.6	121.28	119.44	64.16	76.72	20.0606	37.1222	99.9231	189.111	1	0	0	F	2114-07-12 18:29:00	2114-07-15 15:40:00	2.8826	44.066	BLACK/AFRICAN AMERICAN	EMERGENCY	0	2114-07-12 18:30:25	2114-07-14 18:37:07
425	91	65	11		0	2	4	2	3	19		8	19.75	2.1	4.6	101.5	142.75	29.5667	8.96667	2.56667	185.333	4.3	36.2667	1.2	13.7667	136	94.75	15.8	99.1964	100.609	50.4688	64.6406	28.4211	37.837	95.5263	154.444	0	0	1	M	2166-05-28 14:46:00	2166-06-17 19:00:00	20.1764	84.4991	ASIAN - ASIAN INDIAN	EMERGENCY	0	2166-05-29 05:28:56	2166-06-04 19:55:48
426	90	68	10	0	1	2	4	1	2	23.75	4.1	19	15.75	2.13333	2.125	103.75	139.4	43.02	13.96	6.1	133	5.28333	46.3333	2.23333	23.1667	137.6	69.5	15.72	80.3214	122.289	70.3684	83.9048	26.0351	35.9444	95.2857	152.235	1	0	1	M	2103-10-10 12:05:00	2103-10-20 17:40:00	10.2326	70.0892	WHITE	EMERGENCY	1	2103-10-10 12:06:09	2103-10-20 19:24:54
427	87	64	9	1	0	0	4	2	2	17	2.56667	9.33333	16	0.2	2.1	121.333	178.667	28.9	9.16667	2.16667	362.333	3.625	35.1333	1.63333	18	150.333	44.6667	36.8	131.658	108.432	55.0541	74.3947	21.5833	37.5794	97.3947	178.667	1	0	1	F	2163-12-08 11:58:00	2163-12-16 17:53:00	8.2465	61.0157	WHITE	EMERGENCY	0	2163-12-08 11:59:04	2163-12-15 21:08:55
428	54	48	6	3	0		1	1	1	15			21.5		1.5	103.5	227.375	28.85	9.85	1.86	249	4.48889	37.15	1.05	12.5	134.333	27	18.1	91.7419	128.194	36.6452	67.129	26.3077	37.3272	95.9394	227.867	1	0	1	F	2192-08-07 17:11:00	2192-08-21 17:55:00	14.0306	61.7199	WHITE	URGENT	0	2192-08-10 16:51:54	2192-08-17 19:14:59
429	34	20	2	0	2		0	0	0	9			26		0.95	110.2	137.6	32.1778	10.4625	2.62	102.667	3.69	45.5	1.33333	15.1	138.8	15.5	9.26667	103.171	137.672	79.8507	101.167	18.1224	36.9364	99.9	115.667	1	0	1	F	2199-05-02 07:15:00	2199-05-20 16:00:00	18.3646	50.5646	WHITE	ELECTIVE	0	2199-05-02 14:32:06	2199-05-06 22:10:31
430	44	38	7	3	1		1	0	2	9			22		1.8	108.444	111.5	30.8273	10.5111	2.60769	124	3.89231	40.75	1.5	16.7	137.222	33.3333	7.7	61.3611	105.405	56.4524	72.7381	16.093	36.6244	99.3243	109.038	1	0	1	M	2187-04-24 13:00:00	2187-06-12 14:30:00	49.0625	78.752	WHITE	ELECTIVE	0	2187-04-24 12:12:30	2187-05-04 22:09:37
431	106	64	10	3	0		1	4	2	13.6667			23.3333		1.86667	105.222	122.909	31.91	10.77	2.78182	204.333	3.95	32.8	1	12.4	137	31.3333	8.66667	68.6571	121.744	63.4103	83.5385	15.125	35.8389	97.9459	109.75	1	0	0	M	2158-04-20 07:15:00	2158-05-01 16:54:00	11.4021	77.5467	WHITE	ELECTIVE	0	2158-04-20 11:01:02	2158-04-21 18:25:48
432	75	52	13	2	2	3	4	0	2	18.25	3.4	17	17.5	6.15	2.75	108.5	117.25	32.5333	10.8333	2.175	81	4.525	32.3	1.35	15.75	139.5	45	11.4333	96.2	103.3	56.65	70.975	21.9524	35.9048	95.9535	120	0	0	1	M	2151-09-18 15:04:00	2151-09-23 15:30:00	5.0181	77.3833	WHITE	EMERGENCY	0	2151-09-18 15:05:22	2151-09-21 10:00:55
433	28	30	5		0	1	1	3	0	14	3		25	0.9	0.75	100.75	145	34.1429	12.25	3.41667	230	3.775	24.6	1.2	13.6333	136	13.5	14.5333	109.323	135.114	67.1143	85.8824	18.5938	37.0556	96.931	136.286	0	0	0	M	2127-09-15 02:55:00	2127-09-23 20:15:00	8.7222	58.5916	HISPANIC/LATINO - DOMINICAN	EMERGENCY	0	2127-09-15 02:56:00	2127-09-19 20:20:01
434	95	86	12	3	1	0	4	0	4	18.4	2.03333	3	14	0.7	3.68	114.429	118.75	33.7667	11.0333	2.175	127.75	4.75714	28.7	1.2	13.725	139.429	86	45.1	78.7083	107.04	46.08	62.96	17.75	35.6597	97.5652	121.107	1	0	1	F	2163-04-06 22:38:00	2163-04-20 16:00:00	13.7236	87.2187	WHITE	EMERGENCY	1	2163-04-07 22:53:07	2163-04-20 17:33:36
435	45	34	7	3	2	0	1	0	1	12.5			17.3333	0.8	1.43333	108.917	123.533	32.74	11.6	2.83125	133.333	3.99333	35.3333	1.26667	14.7333	135.917	17.6667	7.73333	80.6	114.514	61.9429	79.8	20.325	37.2912	97.3056	107.897	1	0	0	M	2137-04-23 07:15:00	2137-05-10 14:15:00	17.2917	61.6257	WHITE	ELECTIVE	0	2137-04-23 14:38:34	2137-05-05 23:41:49
436	154	86	16	3	1	0	4	4	4	35.6667	2.5	12	15.6667	0.4	3	104	173.286	33.075	10.91	11.8364	133	4.52	87.14	4.225	61.1	143.2	33.75	23.2	132.231	97.6486	65.4595	74.4324	30.1064	37.7519	97.4828	143	1	0	1	F	2123-11-23 16:10:00	2123-11-26 17:12:00	3.0431	44.3231	UNKNOWN/NOT SPECIFIED	EMERGENCY	1	2123-11-23 16:10:46	2123-11-26 18:38:50
437	44	49	6	1	1		4	0	0	14.75		16	19.75		1	113.2	138.188	34.5733	11.5467	5.5125	175	4.48667	64.125	2.075	21.45	137.733	16	6.9	101.562	97.0625	55.75	68.127	22.8158	37.1944	98.8824	129.442	1	0	1	M	2118-05-22 19:46:00	2118-06-30 14:40:00	38.7875	62.5471	WHITE	EMERGENCY	0	2118-05-22 19:47:21	2118-06-04 14:45:22
438	79	72	11	4	0	0	4	0	3	17.3333	2	17.5	22.3333	0.55	1.11429	105.75	250.8	42.4	13.1167	6.79412	314.667	4.51111	41.5	4.73333	43.85	142.75	27.8571	23.0333	74.1111	91.9483	55.8621	67.1864	30.6923	35.8889	95.303	286.214	1	0	1	M	2112-04-30 19:16:00	2112-05-02 00:45:00	1.2285	82.5393	WHITE	EMERGENCY	1	2112-04-30 19:17:25	2112-05-02 00:49:39
439	58	43	6	0	1	0	3	0	2	13	2.4		19	0.45	2.25	110.25	110.75	27.1444	8.98571	3.25	133.667	4	47.45	1.25	14.65	138	37.5	12.8667	83.5476	120.245	53.7551	72.449	16.7358	36.6383	99.1176	112.458	1	0	1	M	2118-01-13 07:15:00	2118-01-21 13:30:00	8.2604	79.8465	WHITE	ELECTIVE	0	2118-01-13 10:55:15	2118-01-19 10:44:18
440	56	45	5	2	0		1	1	1	15.75	3.3		29.25		1.3	98.75	143.25	21.1	7.7	2.11667	329	4.375	35.925	1.46	16.6	139.5	26.5	14.85	98.439	100.093	51.1395	66.8333	30.2381	36.627	97.7436	142.4	1	0	1	M	2178-11-17 18:37:00	2178-11-21 12:00:00	3.7243	75.5876	WHITE	EMERGENCY	1	2178-11-19 15:39:07	2178-11-22 03:18:32
441	135	86	13	3	0	0	4	4	2	19.6	2	26	15.8	0.4	1.98	106	198.846	36.0556	12.0778	5.84667	218.2	3.9125	44	1.8	19.35	135.25	39	2.84	104.522	92.4255	51.7872	63.2083	25.25	36.746	95.0789	172.897	1	0	1	F	2193-11-22 22:25:00	2193-12-11 18:00:00	18.816	72.4586	WHITE	EMERGENCY	0	2193-11-22 22:26:17	2193-12-06 17:47:22
442	67	54	10	3	0	0	3	0	4	20	2.7		20.6	0.533333	3.25	105.667	125.375	29.1273	9.55556	5.36	188.75	4.48571	39.0333	1.76667	19.2667	140	20.5	25.525	75.3947	108.718	45.2051	63.7164	16.6667		97.6875	123.609	1	0	1	F	2151-03-26 18:23:00	2151-04-13 14:01:00	17.8181	68.3184	WHITE	EMERGENCY	0	2151-04-02 11:55:04	2151-04-07 20:14:06
443	61	52	6	3	2	0	1	0	0	17.3333			17.1667	1	0.783333	111.833	175.167	34.62	11.38	3	134	3.6	150	1.23333	14.1	142.833	12.8333	11.3667	79.6842	99.2432	54.9189	68.9474	20.2632	34.041	99.5769	160.353	1	0	1	M	2133-04-28 17:47:00	2133-05-07 05:30:00	8.4882	81.5151	WHITE	EMERGENCY	1	2133-04-28 17:48:59	2133-05-07 10:45:21
444	42	48	9	3	2	0	3	0	1	12	3.35		24.75	0.6	1.38	112.167	144.462	33.0286	11.0538	4.38333	114	3.96429	64.85	1.35	15.125	141.583	26.2	7.14	62.6774	136.732	61.3171	85.7317	16.3143	36.475	97.7879	134.3	1	0	1	M	2103-09-27 02:58:00	2103-10-27 15:00:00	30.5014	87.6546	WHITE	EMERGENCY	0	2103-09-27 02:59:34	2103-10-18 18:56:50
445	72	70	13	3	1	2	4	0	3	17.5			23.3333	3.05	1.23333	105.667	100.333	31.4667	10.4333	4.0875	117.667	4.46667	61.675	2.43333	24.8333	135.333	31	10.7333	109.191	88.9455	56.4727	63.5455	17.8571	37.4286	98.5263	102.5	1	0	1	M	2158-05-06 15:07:00	2158-05-08 14:00:00	1.9535	85.9256	WHITE	EMERGENCY	1	2158-05-07 03:27:47	2158-05-08 16:45:13
446	42	30	8	4	1	0	3	0	0	10	2.4		24.5	0.4	1.05	108.75	121.842	29.2889	9.9	3.22	148	3.85	38.75	1.25	14.2	138.75	14.5	13.45	78.9385	108.765	53.1471	68.2647	16.0946	36.0046	93.9706	120.45	1	0	1	M	2124-06-05 07:15:00	2124-06-30 15:20:00	25.3368	68.6238	WHITE	ELECTIVE	0	2124-06-05 10:42:10	2124-06-23 10:26:40
447	88	66	13	3	0	2	4	0	4	30.4	2.76667		19	1.74286	7.98	97.375	131.733	28.6556	8.78333	8.26364	474.6	5.1	39.74	1.9	19.85	138.625	62	20.58	86.4655	118.414	65.1552	80.431	26.2769	36.8	98.5714	138.545	1	1	1	M	2129-11-25 07:33:00	2129-12-17 11:08:00	22.1493	63.1535	BLACK/AFRICAN AMERICAN	EMERGENCY	1	2129-11-25 07:34:30	2129-12-17 13:28:49
448	75	42	10		3	2	3	1	1	16.4	2.4	17.25	20	3.9	1.24	99.4	151	28.1833	9.23333	4.15	62.4	5.41667	38.7	2	21.26	130.2	43.8	14.16	99.9	108.357	55.8214	71.7857	17.4667	36.213	96.931	164	0	0	1	F	2160-07-02 12:51:00	2160-07-11 12:00:00	8.9646	51.4413	WHITE	EMERGENCY	0	2160-07-02 12:53:11	2160-07-04 18:04:31
449	70	50	6	0	0	0	3	2	1	14.5	3.2		30.25	0.3	1.35	104	167.75	31.32	9.975	2.82857	294.5	4.38333	74.9	1.46	16.42	144.25	35.75	10.725	79.6154	110.079	61.3158	74.359	15.8929	35.8778	97.7692	181.25	1	0	1	F	2172-04-28 03:20:00	2172-05-08 17:25:00	10.5868	72.9602	WHITE - RUSSIAN	EMERGENCY	0	2172-04-28 03:21:13	2172-05-03 18:15:44
450	94	55	15	3	3	4	1	1	3	21.5	3.6	15	11.75	14.6667	3.325	97.8	68.4	24.52	8.52	1.75	44.2	3.62	51.775	2.1	21.425	126.4	35.25	5.24	117.667	113.483	60.6207	73	22.1212	36.3194	96.3548	79.6667	1	0	0	M	2184-08-19 16:59:00	2184-08-23 17:20:00	4.0146	44.0659	WHITE	EMERGENCY	1	2184-08-19 17:01:18	2184-08-23 19:06:03
451	64	71	9	3	0	2	4	0	0	13.5	2	11	19	4.3	0.75	106.5	122.75	34.0727	11.225	3.79333	246	4.22222	44.18	1.6	17.7	134.25	14.75	18.375	97.0909	102.918	57.4658	72.7222	16.2903	36.8824	98.1864	110.889	1	0	1	M	2181-07-06 15:55:00	2181-08-09 14:30:00	33.941	85.8956	WHITE	EMERGENCY	0	2181-07-24 15:02:06	2181-08-06 04:58:43
452	96	75	12	4	0	1	4	0	3	19.4	2.55		15.4	1.02	3.3	105.833	181.714	27.4429	8.6	3.61818	376.2	5.68	35.175	1.525	17.1	134.833	62.2	21.06	85.75	108.194	45.9444	62.3243	18.0455	38.0476	98.3684	145.273	1	0	1	M	2120-09-13 20:41:00	2120-10-04 18:36:00	20.9132	74.249	WHITE	EMERGENCY	0	2120-09-13 20:42:03	2120-09-29 17:42:07
453	53	37	8	3	2	0	1	0	2	15.3333	2		18	0.3	2.06667	111.333	115.6	30.6875	10.6	1.71111	95.5	4.18	37.4	1.3	14.75	140.333	21.6667	11.45	91.2414	119.333	47.6364	71.9394	16.8788	37.4685	95.4828	108.125	1	0	1	F	2143-12-03 07:15:00	2143-12-24 15:20:00	21.3368	76.6185	WHITE	ELECTIVE	0	2143-12-04 01:42:37	2143-12-16 11:27:06
454	47	39	8	3	0	0	4	0	1		2.7		21	0.2	1.13333	109.286	127.231	27.9455	8.92222	2.2	203	3.99167	34.9667	1.16667	13.3	135	23.6667	15.65	85.48	103.857	45.449	60.449	20.4464	37.3132	96.1458	124.474	1	0	1	F	2144-06-05 07:15:00	2144-07-09 14:30:00	34.3021	75.1318	WHITE	ELECTIVE	0	2144-06-05 13:20:34	2144-07-09 14:33:03
455	85	68	9	0	0	4	4	0	1	18.6	2.16667	3	15.2	12.6	1.28	120	141.4	30.6	10.325	3.5	252.2	4	47.3333	1.63333	17.6667	149.2	14.2	15.18	104.286	97.7381	48.7619	62.7619	23.8286	36.0347	99.9355	152.294	1	0	1	F	2145-03-22 23:08:00	2145-03-30 19:55:00	7.866	59.9985	WHITE	EMERGENCY	1	2145-03-22 23:09:16	2145-03-30 22:51:02
456	40	39	8	0	3		3	2	0	10			21.5		1	109.6	125.308	26.6667	8.61	2.03	53.5	4.23333	50.04	1.46	16.46	137.2	13	15.525	86.7333	113.766	64.3438	78.1875	13.8824	36.62	98.9259	127.396	1	0	1	F	2118-03-29 07:15:00	2118-04-11 16:30:00	13.3854	72.936	BLACK/AFRICAN AMERICAN	ELECTIVE	0	2118-03-29 09:37:35	2118-04-06 18:43:44
457	71	48	9	3	1	3	1	0	1	19	3.26667		30.6667	6.3	1.2	100.786	268	33.9824	11.6235	6.885	141.286	4.13571	38	1.29231	13.8231	140.357	16.3333	7.34	126.351	141.553	65.2368	86.8421	19.0435	38.488	95.8947	255.28	1	0	0	M	2176-09-06 13:54:00	2176-10-03 17:40:00	27.1569	64.2604	OTHER	EMERGENCY	0	2176-09-07 04:17:33	2176-09-22 18:31:22
458	17	38	9	3	1	0	4	0	1	13	2.9		22.5	0.55	1.05	111	147.5	34.8	11.75	1.56	130	4.45	40.95	1.4	14.8	142	14	9.4	65.3478	126.111	71.6296	90.4643	19.4545	35.8611	97.2174	113	1	0	1	M	2121-01-12 14:21:00	2121-01-18 13:45:00	5.975	60.1289	PATIENT DECLINED TO ANSWER	EMERGENCY	0	2121-01-12 14:22:26	2121-01-14 20:51:05
459	86	71	12	3	0	0	4	3	2	15.75			18.75	0.4	3.025	120.5	277.667	33.5	10.3	2.2	359	5.56	24.3	1.1	12.9	149.5	83	27.5	92.2222	104.462	54.3462	68.5385	23.7333	36.9815	99.0357	274.429	1	0	1	M	2102-01-06 03:42:00	2102-01-20 16:02:00	14.5139	85.0618	WHITE	EMERGENCY	0	2102-01-06 03:43:49	2102-01-11 18:40:34
460	83	49	10	0	3	1	4	0	2	20.5714	2.65	16.1667	10.4286	1.48	2.8	115	58.1429	33.4857	10.8857	5.16667	47.2857	3.91429	42.2143	2.07143	21.8	142	35.2857	4.61429	131.852	104.63	62.5185	75.5769	27.0857	38.0926	98.037	52.4444	1	0	1	F	2116-05-31 19:59:00	2116-06-12 17:32:00	11.8979	41.2188	WHITE	EMERGENCY	0	2116-05-31 20:00:04	2116-06-09 14:53:14
461	81	55	12	3	1	0	4	0	4	18.1429	1.9	1	12.2857	0.1	4.24286	116.417	182.353	30.8	9.64444	4.26	138.2	3.14667	55.46	1.32	15.08	141.727	53	7.38	74.7917	109.84	50.08	69.64	21.0357	36.1944	97	203.281	1	1	1	F	2177-08-11 18:44:00	2177-09-13 14:15:00	32.8132	67.0536	WHITE	EMERGENCY	0	2177-08-11 18:45:34	2177-08-28 18:55:08
462	92	70	14	3	2	2	4	0	3	17.8	1.7	11.5	18.8	1.95	1.4	107	146.4	31.4875	11.0375	3.1	140.667	3.9	46.14	1.56667	17.4	139.6	30.4	11.9	95.7561	113.914	62.0286	76.6667	23.6667	36.6881	97.5854	131.2	1	0	1	F	2165-05-08 03:22:00	2165-05-19	10.8597	300.04	ASIAN	EMERGENCY	1	2165-05-08 03:23:10	2165-05-20 00:16:59
463	45	55	5	2	0	0	0	0	3	16.4	3.4		27.6	0.5	0.96	104	155.6	29.08	9.46	3.44	375.2	4.38333	31.3333	2.6	26.18	143.4	26.8	16.82	85.0312	125.357	69.1481	91.5	18.1026	37.15	97.4375	172.667	1	0	0	F	2163-11-07 05:07:00	2163-11-11 17:55:00	4.5333	75.2466	WHITE	EMERGENCY	0	2163-11-07 05:08:53	2163-11-11 18:24:19
464	108	81	9	0	0	0	4	4	1	17.8	3.1	22	14.8	0.2	1.66	109.8	184.4	31.1	10.65	4.625	348.5	4.68	29.45	1.45	16.55	137.4	39.8	17.95	77.48	112.559	61.6176	78.1944	22.2581		93	181.375	1	0	1	M	2181-11-25 12:11:00	2181-12-07 21:59:00	12.4083	83.9676	WHITE	EMERGENCY	1	2181-11-25 12:12:11	2181-12-08 01:37:18
465	69	36	10	3	0	0	4	0	3	20.625	3.6		35.25	0.4	3.62222	87.1111	302.917	30.8667	10.1625	4.65833	226.5	4.1125	32.04	1.34	13.98	136.667	35.2222	7.68333	103.964	120.967	63.4667	79.9	20.9429	36.5238	97.3571	326.091	1	0	1	M	2189-01-07 15:29:00	2189-01-27 11:06:00	19.8174	49.4046	WHITE	EMERGENCY	0	2189-01-07 15:30:53	2189-01-20 21:34:05
466	86	66	12	3	2	2	1	4	0	12	3.4		28.3333	2.8	0.966667	110.833	159.5	26.9556	9.01111	4.4	114.833	4.42	39.0167	1.35	14.4667	142.111	15.3333	7.03333	76.5455	114.409	64.6364	81.7273	19.8929	36.9841	97.7826	134.579	1	0	1	M	2149-03-07 20:44:00	2149-03-11 03:01:00	3.2618	68.7486	WHITE	EMERGENCY	1	2149-03-07 20:50:50	2149-03-12 03:01:20
467	108	64	12	3	1	0	4	0	4	18.3333	1.7		18	0.5	5	100.6	88.2727	28.9	9.86	3.23	173	4.04	40.4	1.63333	18.3	131	46.6667	20.7667	86.4595	120.8	60.9	74.25	22.0233	36.1111	97.1622	91.8182	1	1	1	F	2170-04-04 18:06:00	2170-04-18 13:20:00	13.8014	72.0967	WHITE	EMERGENCY	0	2170-04-04 18:06:40	2170-04-18 14:13:30
468	101	61	14	4	4	3	1	0	2	15.5	2.53333		23.5	8.36	1.58333	90.2857	109.5	26	8.55	7.06	55.5714	4.8	35.78	2	21.1	125.286	33.8333	24.9714	125.047	116.089	52.4222	74.6	26.4038	37.1481	96.1591	125.5	1	0	1	M	2106-08-16 12:05:00	2106-08-18 10:50:00	1.9479	52.1723	HISPANIC OR LATINO	EMERGENCY	1	2106-08-16 12:07:04	2106-08-18 16:27:46
469	102	49	14	3	2	0	4	4	1	11.3333	2		20.6667	0.45	1.6	112.455	104.211	31.4588	10.6857	3.70588	88.75	3.685	49.55	1.475	16.75	137.5	22.3333	9.175	86.359	126.385	79.4103	93.3973	15.2195		98.0417	98.4667	1	0	1	M	2200-07-10 07:15:00	2200-07-29 12:05:00	19.2014	56.128	ASIAN - CHINESE	ELECTIVE	0	2200-07-10 14:33:24	2200-07-22 12:36:20
470	121	64	12	4	0	1	4	0	3	27.6	3	1	19.2	1.15	2.5	95.25	301.667	33.7857	11.3429	10.225	196.667	4.21667	81.2667	3.58333	34.15	135.25	23.5	4.91667	110.514	100.833	57.1667	69.619	23.1154	33.8092	85.1163	388.75	1	0	1	M	2177-04-24 08:50:00	2177-04-25 13:30:00	1.1944	54.3348	WHITE	EMERGENCY	1	2177-04-24 08:51:07	2177-04-25 15:18:10
471	53	32	4	3	0		1	0	0	15	4.2		22		0.98	106.2	135.222	35.95	12.4286	2.65714	287	4.07	23.3	1.2	13.7	139.5	9.4	13.5667	98.4375	124.303	56.7576	70.8611	18.5789	37.8287	100	130.857	1	0	1	F	2169-11-11 05:50:00	2169-11-21 17:00:00	10.4653	22.4023	WHITE	EMERGENCY	0	2169-11-11 05:51:36	2169-11-20 20:26:58
472	42	45	6	1	1	1	1	1	1	12.5			24.75	1.2	1.45	108.75	164.714	27.75	9.23333	2.96	159.333	3.82857	79.4	1.2	14.0333	142	40.75	15.8	79.5938	116.341	58.5366	77.4634	20.0303	37.2626	95.1538	164.714	1	0	1	M	2144-10-16 21:14:00	2144-10-29 13:18:00	12.6694	85.0857	WHITE	EMERGENCY	0	2144-10-17 23:10:50	2144-10-19 17:40:23
473	40	40	6	0	2		1	2	1	9.75			21.5		1.16	114.125	138.5	25.55	8.8875	2.34286	105.25	4.3	33.7167	1.45	15.55	139.875	14	9.23333	65.85	108.182	54.2273	69.2105	16.8077	37.3426	99.4118	148.111	1	0	1	M	2107-06-30 15:09:00	2107-07-15 16:26:00	15.0535	62.9819	WHITE	EMERGENCY	0	2107-06-30 15:09:47	2107-07-09 10:44:31
474	42	45	2	0	1	0	1	0	0	11.75	2		20.75	0.6	0.3	109.667	124.75	26.3875	8.61429	1.98889	114.5	3.4	31.1333	1.375	15.75	137	7.75	7.85	107.217	103.407	62.5556	77.1923	15.4615	36.088	99.0455	132.611	1	0	0	F	2116-09-25 22:21:00	2116-10-16 16:06:00	20.7396	67.3196	WHITE	EMERGENCY	0	2116-09-26 04:20:49	2116-10-09 16:15:49
475	36	37	7	2	2	0	1	1	1	12			20	0.6	1.4	111.667	121.636	29.29	9.88571	2.825	106.667	4.66923	30.8	1.2	13.85	139.143	20	7.3	83.0455	118.901	61.1268	76.7183	16.1837	35.9457	97.9556	126.7	1	0	0	M	2187-12-13 07:15:00	2187-12-18 16:47:00	5.3972	73.6972	WHITE	ELECTIVE	0	2187-12-13 11:03:01	2187-12-15 17:36:24
476	52	51	9	2	2	1	1	0	3	13.5	3.2		19.5	1.2	1.65	108.75	159	28.9	9.71667	2.7875	92.5	4.35	40.35	1.25	13.5	137.75	30	6.4	73.069	114.317	62.0244	81.9756	14.4375	35.9321	99.0357	129.227	1	0	1	F	2135-01-06 07:15:00	2135-01-12 02:50:00	5.816	85.1115	WHITE	ELECTIVE	1	2135-01-06 09:54:24	2135-01-12 04:50:52
477	134	78	18	4	1	2	4	4	3	35.6	2.4		14.6	1.48	3.4	103.6	111.2	42.775	15.275	10.4182	200	5.6875	69.0833	8.95	69.85	147.6	26.8	18.5	106	111.429	62.6364	74.8101	29.9815	38.8687	80.878	108.364	1	1	1	M	2167-02-11 22:05:00	2167-02-13 09:37:00	1.4806	29.7663	WHITE	EMERGENCY	1	2167-02-11 22:05:57	2167-02-13 14:34:15
478	39	31	4	0	0	0	4	0	0	17.25			15.75	0.35	0.65	114	252.2	41.5333	13.6333	4.54	329.667	3.54	69.65	1.225	14.125	143.8	16.75	18.5333	84.7692	101.103	65.931	77.44	15.8182		99.5	232.769	1	0	1	M	2104-03-25 09:11:00	2104-04-04 16:23:00	10.3	39.4407	HISPANIC OR LATINO	EMERGENCY	0	2104-03-25 09:11:52	2104-04-03 21:00:09
479	53	55	5	0	1		4	0	0	9.33333			21.3333		0.966667	109.182	208.154	30.5071	10.5455	2.17778	134	5.05714	36.92	1.38	15.8	136.692	27.3333	14.46	101.776	100.451	58.8592	69.0755	16.5476	38.8333	99.85	187.36	1	0	1	M	2134-04-26 07:15:00	2134-05-12 11:46:00	16.1882	60.0459	WHITE	EMERGENCY	0	2134-04-26 10:53:05	2134-05-04 13:24:08
480	86	58	12	4	0	0	4	1	3	20	3.1	12	17.6	0.5	4.02	102	101	41.15	13.7	3.125	257.75	4.76	40.4	1.3	13.65	134.6	51.8	7.25	78.7632	96.0732	52.2439	66.8049	25.0909	35.9344	95.6757	99.25	1	0	1	F	2133-07-15 08:00:00	2133-08-04 15:30:00	20.3125	63.2576	WHITE	ELECTIVE	0	2133-07-18 21:59:30	2133-07-30 23:33:44
481	65	37	4		1	1	1	0	1	14.5	2.4		21	1.35	1.56667	109	102.5	35.5	11.8	3.24286	103	3.5	30.05	1.8	19.1	141	38	4.1	68.4444	98.2083	48.4583	59.72	21.8519	37.5278	96.8846	102.5	0	0	0	M	2119-08-19 23:22:00	2119-09-01 17:58:00	12.775	87.7554	WHITE	EMERGENCY	0	2119-08-19 23:24:06	2119-08-22 22:16:56
482	40	32	11	4	0	1	3	0	3	18.8	3.5	1	18	0.916667	3.86667	104.714	173.143	48.2143	16.1571	4.2875	211.167	5.48571	41.0167	1.6	17.75	137.286	34	17.4667	88.5909	128.917	73.875	90.4167	19.9032	37.1667	96.3333	167.556	1	0	1	M	2119-10-01 20:58:00	2119-10-17 18:31:00	15.8979	37.4406	OTHER	EMERGENCY	0	2119-10-01 20:59:16	2119-10-10 22:48:40
483	76	61	11	3	0	2	1	1	4	16.6	3.4		18.4	1.86667	1.48	105.857	162.333	32.0143	10.4286	3.1	324.8	4.35714	45.3	1.8	19.7	136.143	15.4	22.24	106.7	110.048	48.4286	69.7069	24.3276	37.6778	99.3462	173.75	1	1	1	F	2184-06-30 19:31:00	2184-09-07 10:00:00	68.6035	78.2271	WHITE	EMERGENCY	0	2184-07-09 19:12:40	2184-09-07 10:26:31
484	37	42	3	0	1		1	0	1	11.5			24		1.1	105.4	124.429	27.3917	8.81818	2.32222	121	4.37333	32.55	1.425	15.125	137.167	20	8.43333	78.4375	118.848	50.6061	72.5152	13.3429	36.3931	97.4375	117	1	0	1	M	2152-02-22 17:25:00	2152-03-02 17:30:00	9.0035	88.1025	WHITE	EMERGENCY	0	2152-02-25 09:20:20	2152-03-01 14:36:47
485	138	77	11	0	0	0	3	4	4	20.2	3.3		17.8	0.25	2	103.667	298.75	32.225	10.6	4.1625	238	5.22	88.16	1.12	12.1	136.667	26.6	18.2333	64.0244	156.211	86.2368	107.522	22.6346	32.3611	99.5128	281.143	1	1	1	M	2156-03-15 23:43:00	2156-03-19 19:20:00	3.8174	51.7739	UNABLE TO OBTAIN	EMERGENCY	1	2156-03-15 23:44:04	2156-03-19 21:24:34
486	39	16	7		1	1	4	0	1	14		8	19.5	1.06667	1.3	101	153.667	33.7	12.0667	3.1	149.333	4.36667	31.75	2.05	21.2	128	19	17.7	73.25	109.958	65.75	76.0417	21.6667	36.7333	96.9167	140	0	0	1	M	2124-12-18 14:25:00	2124-12-21 16:30:00	3.0868	38.8197	WHITE	EMERGENCY	0	2124-12-18 14:26:28	2124-12-21 16:53:07
487	70	55	7	0	0	2	4	0	1	13.6667	2.7	20	21.6667	3.05	1.33333	106	149.4	29.4167	10.1167	2.84286	238.5	4.42	45.1667	2.1	22.5333	134.8	29	0.85	122.957	96.76	64.28	74.52	17.9259	38.2531	99.4545	145.75	1	0	1	M	2144-05-25 02:56:00	2144-06-03 17:32:00	9.6083	49.3731	WHITE	EMERGENCY	0	2144-05-25 02:57:29	2144-05-27 17:31:09
488	48	57	11	4	2	0	4	0	1	13.25			20.25	1	1.275	114.333	114.125	31.1375	10.7167	3.54286	86.25	4.21429	33.15	1.5	16.825	141.167	16.25	4.975	119.857	97.9649	55.6316	68.8571	19	36.7083	93.0417	117.091	1	0	1	F	2129-09-03 12:41:00	2129-09-15 15:44:00	12.1271	82.6015	BLACK/CAPE VERDEAN	EMERGENCY	0	2129-09-03 12:42:47	2129-09-11 16:13:01
489	115	87	13	3	1	0	1	4	4	16	3.3		21	0.65	2.5	107.143	217.462	30.85	10.3143	2.21111	155.75	5.55385	99.9	1.93333	21.1333	136.571	41.75	10.1	63.3103	109.429	47	70.6429	15.4667	35.0082	98.6296	202.667	1	1	1	M	2153-01-27 11:51:00	2153-01-29 21:31:00	2.4028	68.4683	WHITE	EMERGENCY	1	2153-01-27 14:42:23	2153-01-29 23:17:34
490	43	29	5	3	0	0	1	0	1	15	2.2		22.5	0.45	1.5	109	139.2	37.7889	12.6111	4.06923	165.333	3.88462	30.3	1.3	14.6	140.25	20	16.0667	88.9189	127.216	61.8919	83.027	15.8571		95.7812	140.25	1	0	0	F	2163-05-03 07:15:00	2163-05-12 14:57:00	9.3208	70.9894	WHITE	ELECTIVE	0	2163-05-03 10:04:53	2163-05-08 16:33:15
491	93	73	14	4	0	1	4	4	1	15.25			21	1.2	1.18	104.2	201.8	43.0667	15.3	4.01	224.333	3.65	32.95	1.1	13.1	137.4	23.4	17.2667	54.7736	117.846	65.2115	85.9038	16.6667	35.75	97.7885	182.714	1	0	1	M	2129-10-22 15:43:00	2129-11-09 17:20:00	18.0674	68.1949	WHITE	EMERGENCY	0	2129-10-22 18:05:37	2129-11-06 17:17:32
492	106	63	14	3	2	2	4	0	3	21.7143	2.74286	7.5	17.8571	3.18571	1.85714	113.625	142.111	28.16	9.41111	8.13333	99.4286	3.5375	46.1857	2.08571	22.2	149	54.4286	33	112.077	98.0714	46.9643	66.6786	28.9677	36.9481	95.6667	148.556	1	0	1	F	2133-01-07 03:44:00	2133-01-18 02:18:00	10.9403	51.1556	WHITE	EMERGENCY	1	2133-01-07 03:45:03	2133-01-18 07:47:25
493	65	51	13	4	2		4	0	3	16.4			22.6		1.22	100.6	114.4	24.96	7.2	2.675	62.3333	3.58	67.625	2	20.85	135.8	32.25	11.45	98.6452	104.5	54.1667	68.8056	24.7368	36.116	96.2903	122.125	1	0	1	F	2109-11-13 05:00:00	2109-11-17 06:05:00	4.0451	63.0957	WHITE	EMERGENCY	1	2109-11-14 03:49:30	2109-11-17 08:21:09
494	48	41	8	4	0		4	0	0	15			24.6667		1	106.625	151.056	26.9	9	4.32	207.25	3.88824	50.275	1.625	17.875	138.9	19.6667	21.225	87.9459	107.697	49.7879	63.3788	23.2826		99.6757	147.952	1	0	1	M	2165-03-12 14:02:00	2165-04-15 15:32:00	34.0625	69.4624	WHITE	EMERGENCY	0	2165-03-26 09:16:13	2165-04-15 16:07:45
495	54	40	10	4	0	0	4	0	2	18.4	3.4		16.4	0.2	2.24	110.6	210.2	35.9333	12.1333	5.78889	264.667	3.75	54.1	1.16667	13.3	141.2	20.6	21.8	96.8077	105.667	53.3704	82.6429	27.7594	36.6944	96.9655	162.952	1	1	1	M	2176-01-23 08:39:00	2176-01-31 16:33:00	8.3292	53.9789	WHITE	EMERGENCY	0	2176-01-23 08:39:51	2176-01-28 20:27:27
496	33	29	2	0	1	0	1	0	0	18			20	0.9	0.7	104	150.714	32.7444	11.7875	5.53333	116.5	4.07857	26.6333	1.3	14	136.5	12.3333	15.55	77.94	118.902	60.549	77.9077	17.5094		96.26	152.56	1	0	0	M	2186-04-03 13:00:00	2186-04-17 13:12:00	14.0083	56.2108	WHITE	ELECTIVE	0	2186-04-04 10:10:23	2186-04-07 11:54:05
497	67	54	9	2	0	0	3	2	2	18.3333	3.5	12.6667	20.6667	0.733333	1.56667	102.333	203.5	33.1333	11.3333	3.02	199.667	4	31.8	1.4	15.5	137.333	45.3333	25.9667	118.783	103.826	68.6522	76.7826	16.3913	36.0563	97.6364	187	0	0	1	F	2133-03-12 16:51:00	2133-03-24 15:04:00	11.9257	88.3954	WHITE	EMERGENCY	0	2133-03-12 16:51:33	2133-03-17 17:49:54
498	103	78	11	0	0	4	4	0	3	26	2.4		16.5	10.5	1.65	97.75	149	34.125	11.225	11.92	244.667	5.675	57.25	1.83333	19.2	134.5	34.5	22.6	79.2895	99.5556	56.3333	68.2449	20.9286	35.9236	98.6875	177.2	1	0	1	M	2149-01-07 22:23:00	2149-01-16 18:55:00	8.8556	72.2341	ASIAN - KOREAN	EMERGENCY	1	2149-01-14 19:00:37	2149-01-16 20:52:03
499	57	53	12	3	0	2	4	3	0	13.3333		10	21.3333	3.73333	0.566667	112	172.333	32.9333	10.7	1.92857	359.667	3.83333	29	1.25	14.6	142.667	25.6667	24.9667	112.4	91.875	58.5	85.8148	24.5556	36.8095	94.3889	182.6	1	0	1	F	2117-11-06 05:04:00	2117-12-31 13:05:00	55.334	56.6315	HISPANIC OR LATINO	EMERGENCY	0	2117-11-08 16:32:25	2117-12-03 16:52:43
500	130	74	7	0	0	0	1	4	2	15.2	2.8		18	0.3	1.63333	113	168.444	29.4222	9.77143	2.95714	224.25	4.98571	26.675	1.15	12.575	140	32.3333	18.625	109.667	133.2	62.8286	79.5714	20.925	36.8444	98.7241	172.875	1	0	1	M	2129-07-09 01:00:00	2129-07-12 20:40:00	3.8194	67.2487	UNABLE TO OBTAIN	EMERGENCY	1	2129-07-09 01:01:26	2129-07-12 22:24:07
501	57	32	6	0	3	2	0	0	1	10.75	3.1		29.5	3.1	1.325	103.9	188	31.6471	10.9765	3.19231	68.6	3.67	38.45	1.43	15.24	139.2	25.75	12.76	106.772	142.605	86.9726	104.685	16.6634	37.2593	96.606	156.636	1	0	0	M	2173-10-30 16:01:00	2173-11-09 20:00:00	10.166	36.3722	HISPANIC/LATINO - SALVADORAN	EMERGENCY	0	2173-10-31 21:41:50	2173-11-04 18:06:03
502	55	46	11	3	1	1	4	0	2	16		22	18	1.3	2.175	106.167	117.833	35.1	11.84	2.3	146.25	3.75	33.1667	1.4	15.8333	135.833	45	15.5	109.714	99.4483	58.1429	72.3793	19.4706	38.3651	99.1071	133	1	0	1	M	2107-10-24 01:55:00	2107-11-04 17:42:00	11.6576	65.8251	WHITE	EMERGENCY	0	2107-10-24 01:56:38	2107-10-27 18:42:04
503	120	88	15	3	2	0	3	4	3	21.5	2.9		18.25	0.75	2.8	108.857	142.077	28.8	9.75	6.24167	106.167	4.74615	66.7	1.8	19.3	140.875	49	12.1667	92.1071	112.067	56.8	82.6852	18.2059	36.6481	97.4783	143.818	1	0	1	F	2134-08-16 12:22:00	2134-08-23 10:20:00	6.9153	79.242	WHITE	EMERGENCY	1	2134-08-16 12:23:21	2134-08-23 12:40:09
504	93	69	17	4	1	4	4	0	4	18.8571	2.45	6.25	20.8571	18.25	3.4	96.5714	101.5	37.7	12.65	6.85556	109.75	5.825	36.175	2.025	21.825	130.286	46.1429	5.4	95.8519	106.52	51.12	68.56	26.0833	37.3651	96.5185	101.5	1	1	1	M	2198-06-26 16:35:00	2198-06-28 07:14:00	1.6104	54.3741	WHITE	EMERGENCY	1	2198-06-26 16:35:57	2198-06-28 13:58:18
505	71	77	15	3	2	4	4	1	1	15.6667	3.3		20.1667	14.3333	1.48333	96.875	121.8	28.4538	10.0364	2.51111	83.9	4.8	50.3111	1.6	17.7556	127.875	27.8333	11.8778	111.841	92.4667	52.9091	66.0909	14.4468	37.0404	99.2222	125.091	1	0	1	M	2172-02-13 15:22:00	2172-03-15 20:25:00	31.2104	60.2331	WHITE	EMERGENCY	1	2172-02-17 04:05:49	2172-03-15 22:04:37
506	59	19	5		2		1	1	1	14.5			24		1.2	108.5	146.7	35.15	11.8625	3.41111	180.4	4.25	27.5333	1.2	13.9667	142.375	18.6	14.52	108	104.481	58.3704	70.8148	18.96	36.9375	98.8333	150.1	1	0	1	M	2167-07-09 21:02:00	2167-07-16 16:08:00	6.7958	37.1038	WHITE	EMERGENCY	0	2167-07-09 21:02:58	2167-07-13 13:14:48
507	34	37	2	0	1	0	1	0	0	17		4.5	16	0.9	0.766667	110	157.286	45.3333	14	3.4625	238.667	3.57143	107.267	1.4	15.7667	138.714	14.5	33.2	63.9677	138.571	80.1429	100.133	19.7895	34.6	99.9677	157.286	1	0	0	F	2199-09-19 16:52:00	2199-09-27 16:14:00	7.9736	44.5751	WHITE	EMERGENCY	0	2199-09-19 16:52:55	2199-09-23 16:25:37
508	70	48	10		0	2	3	2	3	25.6667			19.1667	2	2.96667	97.1429	89.1429	25.22	7.66	9.16667	193.75	5.18571	44.3	2.15	22.4	135.857	51	13.225	86.0294	93.3235	52.7941	61.7941	15.3214	36.4375	99.2857	85.9	0	1	1	F	2181-05-30 18:48:00	2181-06-23 17:04:00	23.9278	60.3183	HISPANIC OR LATINO	EMERGENCY	0	2181-05-31 02:52:20	2181-06-13 15:14:15
509	51	35	4	0	2	0	1	0	1	17.6667	3.3		20.8333	0.9	1.14286	109.889	165.3	26.09	9.2875	5.05	94.5714	3.67778	32.95	1.31667	15.2	145.222	17	8.51667	65.4194	127.935	57.8387	77.6452	15.8919	37.2176	100	162.889	1	0	0	M	2115-12-24 07:30:00	2115-12-26 20:54:00	2.5583	68.4048	OTHER	EMERGENCY	1	2115-12-24 07:31:03	2115-12-26 22:21:48
510	64	46	10	2	2	0	4	0	2	16.3333		19	22.3333	0.8	1.56667	103.6	171.8	30.06	9.9	8.02222	69.5	3.72	47.75	1.65	18.3	137.6	32	18.25	120.054	97.0526	46.2632	61.7568	20.2143	37.4365	97.9189	178	1	0	1	F	2135-11-05 08:46:00	2135-11-16 17:40:00	11.3708	64.9744	WHITE	EMERGENCY	0	2135-11-05 08:47:13	2135-11-09 20:41:53
511	82	63	13	3	1	1	3	4	1	12.3333	3.1		26	1.2	1.3	107.222	152.375	28.24	9.83846	4.49	124.25	4.18462	47.6571	1.2	14.0714	140.7	15	7.32857	88.3333	105.4	60.5	73.1667	15.9714	36.7526	97.4667	136.708	1	0	1	M	2145-07-18 09:53:00	2145-08-03 13:20:00	16.1438	60.6814	BLACK/AFRICAN AMERICAN	EMERGENCY	0	2145-07-18 09:54:07	2145-07-29 11:39:27
512	85	75	14	4	3	0	4	0	3	15.75	2.5	3	21.75	1.1	1.85	98.8889	129.333	31.2833	10.3364	4.08462	73.8	4.65	43.06	1.84	19.64	130.778	33.5	44.08	119.923	103.679	60	73.8929	23.1143	37.2619	97.0833	125.222	1	0	1	M	2157-03-12 13:31:00	2157-04-08 23:08:00	27.4007	79.7733	WHITE	URGENT	1	2157-03-21 19:58:00	2157-04-07 16:32:44
513	58	53	9	3	0	1	4	0	1	16	2.9	5	15.8333	1.275	1.25	101.583	195.25	29.1875	9.525	4.59091	264.4	3.76154	60.76	1.74	18.38	127.385	13.75	5.74	107.333	89.6389	50.2778	63.6389	19.7692	37.0556	99.9062	218.6	1	0	1	F	2157-05-21 13:00:00	2157-05-23 16:45:00	2.1563	68.3644	UNKNOWN/NOT SPECIFIED	EMERGENCY	1	2157-05-21 13:01:07	2157-05-23 18:35:47
514	68	53	7	3	1		3	0	0	14.6			20.2		0.86	108.444	196.667	40.6875	13.9125	5.09167	177.4	3.44667	117.7	1.26667	14.4667	141.333	17.6	18.42	63.129	105.448	86.5862	91.6129	24	34.0071	98.7059	196.667	1	0	1	M	2181-09-08 11:33:00	2181-09-25 17:53:00	17.2639	63.7235	WHITE	URGENT	0	2181-09-08 11:35:27	2181-09-23 19:50:30
515	67	41	12	4	2	2	4	0	0	14	2	15	22.3333	2.5	0.7	109.75	127.6	25.7	8.5	3.04286	72	3.86667	47.15	2.075	21.825	142.25	22	9.33333	116.84	103	56.3077	69.0769	21.871	37.3492	96.2222	163	1	0	1	F	2164-02-04 03:45:00	2164-02-16 13:45:00	12.4167	53.9181	WHITE	EMERGENCY	1	2164-02-04 03:46:49	2164-02-16 16:50:47
516	56	27	3		0	0	1	1	1	18.3333	3.8	4	19.3333	0.7	1.06667	106.333	169.667	29.3	10.3667	3.97143	283	3.1	28.2	1.3	15.3	140.333	17.6667	21.3333	89.84	108.917	65.875	75.7917	17.4	38.1434	98.24	177.2	0	0	1	M	2176-05-07 23:22:00	2176-05-19 16:41:00	11.7215	59.9054	WHITE	EMERGENCY	0	2176-05-07 23:23:48	2176-05-09 20:22:41
517	40	41	10	3	2	0	3	1	1	9.5			19	0.7	1.15	116.5	127.214	24.52	8.24286	2.37778	126.75	4.40769	38.2333	1.6	16.9333	140.8	19	15.9667	83.4722	103.611	56.1389	71.7778	16.6429	36.3511	98.2286	131.125	1	0	1	M	2117-06-29 07:15:00	2117-07-06 13:45:00	7.2708	75.2742	WHITE	ELECTIVE	0	2117-06-29 12:09:21	2117-07-02 16:08:32
518	120	62	14	3	0	3	4	0	4	19.4	2.075		18.4	6.475	2.1	116.875	92.8889	34.7	11.32	8.275	197.4	3.96667	61.94	2.22	23.18	149.25	38	14.94	84.6452	106.515	42.7576	61.7931	20.5556	35.6343	97	90	1	1	1	M	2184-07-01 06:12:00	2184-07-02 20:10:00	1.5819	69.6066	WHITE	EMERGENCY	1	2184-07-01 06:13:06	2184-07-02 21:38:26
519	72	49	4		0	0	3	0	1	17.25	2.8		26.25	1	1.5	84	150.5	38.6	13.1	3.25	287	5.06				120.6	42	14.5	98.925	86.6364	60.2727	66.5	27.4186	35.9365	98.9474	149.2	1	0	1	M	2130-03-25 02:23:00	2130-04-28 19:50:00	34.7271	79.564	WHITE	EMERGENCY	1	2130-03-25 02:24:51	2130-04-04 18:13:10
520	94	51	14	2	3	1	4	0	4	20.25	1.9	20.3333	13.5	1.4	2.4	105.5	204.75	33.1	11.2	4.08333	69.25	3.475	36.45	1.725	18.775	135.75	29.75	13.025	107.207	82.2222	36.5556	64.1034	24.931	37.3056	98.7586	206	0	0	1	F	2174-08-30 15:51:00	2174-09-05 13:30:00	5.9021	46.2807	HISPANIC OR LATINO	EMERGENCY	1	2174-09-01 04:01:07	2174-09-05 15:33:39
521	119	72	15	3	2	0	4	3	3	15.3333	2.35		19.5714	0.9	1.78571	108.077	243.933	27.7231	9.26667	5.30769	99.2857	4.1875	44.4	2.27143	23.3429	135.615	22.7143	12.4333	75.2857	75.8837	46.5116	61.9032	23.375	37.2222	95.4211	251.368	1	1	1	M	2116-04-21 21:17:00	2116-05-06 19:55:00	14.9431	64.6171	WHITE	EMERGENCY	1	2116-04-21 21:26:33	2116-05-06 22:59:13
522	40	37	7		1	0	4	1	1	13.3333	2.7	1	19.3333	0.3	1.73333	112	120.333	22.3667	7.9	3.55714	136.333	3.8	29.2667	1.7	18.4	140.667	19.3333	12.5333	74.8261	107.348	49.087	65.5217	19.8696	36.2063	96.9565	120.333	0	0	1	F	2173-05-18 16:22:00	2173-05-24 14:30:00	5.9222	65.0136	WHITE	EMERGENCY	0	2173-05-18 16:23:04	2173-05-20 17:32:00
523	45	36	5	3	0	0	1	0	1	21	5.1		19	0.866667	1.36667	98.5	179.1	50.7667	18.0167	3.96	193.2	4.29	23.22	1.16	13.64	135.1	34	20.16	57.5833	132.333	87	83.3913	17.2188		99.4348	177.889	1	0	1	M	2124-10-17 23:54:00	2124-10-20 12:37:00	2.5299	23.6391	WHITE	EMERGENCY	0	2124-10-17 23:55:21	2124-10-20 12:38:48
524	62	44	12	4	1	2	4	0	1	15	3	6	17.75	1.45	1.475	119.4	94.7	41.7727	13.7545	2.46364	163.6	4.44	36.7667	1.46	15.62	146.3	21.75	22.34	114.045	100.542	58.5417	72.625	23.2069	37.3642	94.4091	91.75	1	0	1	F	2146-04-17 08:43:00	2146-04-19 06:00:00	1.8868	50.4963	WHITE	EMERGENCY	1	2146-04-17 08:43:41	2146-04-20 06:18:11
525	90	63	11	0	2	1	3	4	1	13			21	1.5	1.1	107.25	128.923	24.82	8.16667	2.32222	94.6667	4.45455	41	1.5	15.85	135.8	23	11.1667	77.3514	111	47.6721	67.1803	15.0435	36.6889	99.129	129.913	1	0	1	F	2180-01-13 07:15:00	2180-01-22 13:40:00	9.2674	80.249	WHITE	ELECTIVE	0	2180-01-13 11:05:49	2180-01-18 16:40:42
526	36	38	9	3	2	0	4	0	0	15.5	2.7		18.5	0.7	1.05	106.143	167.143	29.1125	9.95	4.3	113	4.09286	28.1333	1.26667	14.5667	137	25.5	19.2	78.95	111.619	68.2857	81.3636	16.08		96.95	165.75	1	0	1	M	2149-07-08 14:00:00	2149-07-22 13:50:00	13.9931	75.8746	WHITE	ELECTIVE	0	2149-07-10 10:40:44	2149-07-22 13:52:42
527	54	58	9	3	1		4	0	1	11			20.5		1.55	109.333	147.571	27.11	9.0125	2.81667	129	4.2	48.6	1.35	15.25	136.429	38	13.8667	87.475	117.2	56.86	76.1446	18.6216		95.9459	137.9	1	0	1	F	2150-08-25 17:27:00	2150-09-09 13:08:00	14.8201	75.1987	WHITE	EMERGENCY	0	2150-08-27 10:16:02	2150-09-07 18:33:49
528	32	21	6	3	1	0	1	1	0	10			23	0.8	1.1	106	156	40.0667	13.3667	2.78333	125	4		1.2	13.5	138	24	10.25	83.2222			71.9259	21.2424	37.6111	93.931	171.6	1	0	0	F	2151-05-18 07:15:00	2151-06-01 13:09:00	14.2458	62.7975	WHITE	ELECTIVE	0	2151-05-18 23:28:37	2151-05-24 12:06:26
529	57	65	7	3	0	0	4	0	0	15			19	0.5	0.75	108.6	127.714	38.68	12.84	3.63	363	4.1	41.35	1.45	16.75	138.2	24	6.3	100.475	91.3636	49.4156	61.8904	18.2449	37.3333	97	132.667	1	0	1	F	2167-06-06 12:16:00	2167-06-25 13:15:00	19.041	73.3172	WHITE	EMERGENCY	0	2167-06-06 16:03:40	2167-06-18 20:41:25
530	83	57	10	2	0	0	3	1	4	34.25	3.3	1	16.25	0.2	5.7625	92.4	139.727	27.175	9.26667	8.06667	229.333	5.91667	72.725	1.35	15.6	133.273	60.875	23.0667	69.2927	109.771	42	65.5778	19.3659	36.4815	95.2381	142.25	0	1	1	F	2153-05-13 15:22:00	2153-05-23 16:14:00	10.0361	81.3396	WHITE	EMERGENCY	0	2153-05-13 15:22:59	2153-05-16 18:56:46
531	34	43	7	3	2	0	1	0	1	13	3.7	6.66667	23.5	0.4	1.125	106.5	147.25	33.45	10.85	2.9	77.75	3.775	19.1	1.1	12.7	139.25	21.5	20.9	64.4348	103.375	60.5417	74.3111	19.5667	37.3333	97.6957	156.167	1	0	1	M	2133-03-10 08:33:00	2133-03-14 15:46:00	4.3007	71.5754	WHITE	EMERGENCY	0	2133-03-10 08:33:49	2133-03-11 17:41:44
532	34	27	4	2	1		1	0	0	10.5			21.5		0.45	113	127.375	25.7091	7.95714	2	153.333	4.14286	37.8	1.25	14.5	140	6	11.3	89.75	116.143	56.1786	72.3214	17.0909	36.4286	96.2759	123.28	1	0	1	M	2184-08-30 07:15:00	2184-09-16 12:55:00	17.2361	74.6883	WHITE	ELECTIVE	0	2184-08-30 10:16:35	2184-09-16 12:57:31
533	43	33	7	4	0	2	1	0	0	14.6667	2.7		21.6667	5.25	0.866667	111	141.667	31.5625	11.1857	2.13333	198	3.7	27.7	1.3	14.6	141.2	9.66667	12.5333	110.944	119.158	72.3684	85.0526	27.3636	37.254	97.5	141.667	1	0	0	M	2135-04-18 22:49:00	2135-05-03 15:41:00	14.7028	34.8808	WHITE	EMERGENCY	0	2135-04-18 22:50:08	2135-04-29 17:46:11
534	59	38	4	0	0	0	3	0	1	16.25	2	5	14.5	0.85	1.5	111.571	150.286	31.46	10.38	1.87286	197	3.3	29.85	1.45	15.75	136.714	35	20.0667	101.462	103.077	61.8462	76.6923	21.2333	37.0093	98.68	165.625	1	0	1	F	2131-03-21 12:55:00	2131-04-12 14:45:00	22.0764	48.3639	UNKNOWN/NOT SPECIFIED	EMERGENCY	0	2131-03-21 12:56:12	2131-03-25 14:37:17
535	59	41	10		2	2	1	1	4	29	3.6		26	3.75	7.85	87	107	40.55	13.25	7.18	57	4.4	37.4	3.03333	30.9333	137.5	46.5	10.2	83.8182	105.667	57.8333	71.75	14.9697	36.3556	95.5	121.438	0	0	1	F	2182-11-04 02:55:00	2182-11-23 14:30:00	19.4826	59.2843	BLACK/AFRICAN AMERICAN	EMERGENCY	0	2182-11-04 03:33:53	2182-11-13 20:19:32
536	75	57	15	4	3	1	4	0	3	18.75		29	19.75	1.3	1.925	101.4	284.333	34.9571	12.0571	5.13529	75.5	3.82	64.7	2	20.9	136.2	24.5	3.625	94.5152	119.361	47.4722	65.7143	31.2558	38.5389	76.3824	364.867	1	0	1	F	2113-03-27 20:23:00	2113-03-31 21:15:00	4.0361	73.0197	WHITE	EMERGENCY	1	2113-03-27 20:23:56	2113-03-31 22:54:02
537	38	57	9	2	1	1	4	0	1	16.6	4.4	20	20	1.5	1.14	106.143	135.111	35.8714	11.8286	3.61111	178.6	3.95714	38.85	1.9	19.75	137.143	31.2	12.62	101.265	98.3214	56.6429	71.7447	17.925	37.3016	97.3529	130.7	1	0	1	M	2200-06-24 14:35:00	2200-07-22 22:05:00	28.3125	83.5381	WHITE	EMERGENCY	1	2200-06-24 14:36:25	2200-07-02 17:12:34
538	120	76	11	4	0		2	4	1	17.5			15.75		1.5	105.8	266.6	47.1429	15.725	3.64286	271.2	5.01429	39.125	1.05	12.35	135.2	23.4	22.85	78.3077	91.6857	69.1429	76.5	25.5263	34.2154	98.5769	260.556	1	0	1	M	2123-04-17 15:50:00	2123-04-27 16:46:00	10.0389	51.5539	UNKNOWN/NOT SPECIFIED	EMERGENCY	0	2123-04-17 15:52:08	2123-04-24 14:58:48
539	61	62	10	4	0	0	4	0	2	24.6667	3.6		22.3333	1	3.25	98	154.5	38.45	12.075	3.43333	282.667	5.025	55.9	1.9	20	140	64.5	8.76667	82.7818	100.108	53.2048	66.9877	20.4819	36.8492	95.7467	160.2	1	0	1	M	2196-04-02 00:17:00	2196-04-22 15:00:00	20.6132	82.9533	UNKNOWN/NOT SPECIFIED	EMERGENCY	0	2196-04-02 00:18:28	2196-04-20 20:53:36
540	66	49	10	0	2	2	4	0	2	16.6667		29	22.3333	4.3	2.56667	104.333	136.667	37.6	12.8	2.3875	96	4.86667	43.2	1.7	18.2	138.333	41	10.6	91.8519	108.536	62.1111	74.4643	25.1111	38.5017	99.0714	128	1	0	1	M	2165-09-13 09:11:00	2165-09-27 21:10:00	14.4993	57.2781	WHITE	EMERGENCY	1	2165-09-13 09:12:03	2165-09-17 21:31:39
541	90	53	9	3	0	0	4	0	2	14.6	2.2	1.5	18.6	0.866667	1.6	111.333	137.125	36.0273	11.8545	4.47647	254	3.8	42.84	1.44	16.56	139.5	18.8	3.48571	129.483	96.0968	52.7258	65.8261	22.2656	36.9167	97.2174	141.571	1	0	1	M	2141-02-02 22:12:00	2141-03-09 18:23:00	34.841	61.277	WHITE	EMERGENCY	0	2141-02-03 03:04:36	2141-02-27 17:22:38
542	48	29	8	2	0		4	1	1	12			25.5		1.55	105.8	134.571	35.96	11.68	2.03	233	4.85556	28.5	1.1	11.6	137.8	22	10.65	63.2222	95.069	51.931	66.1034	14.6538	36.7444	98.2593	127.571	0	0	1	M	2143-06-21 07:15:00	2143-06-28 13:30:00	7.2604	70.1899	WHITE	ELECTIVE	0	2143-06-21 10:48:23	2143-06-25 00:49:46
543	90	70	13	4	0		4	4	1	14.5			22		1.15	102.25	129	27.5889	9.175	2.8	209.667	3.96429	35.45	1.95	20.85	133.2	41	19.8333	95.7857	96.8214	45.8929	64.1071	16.6774	36.7539	96.2857	123.286	1	0	1	F	2139-09-23 07:30:00	2139-10-02 15:11:00	9.3201	78.7788	UNKNOWN/NOT SPECIFIED	ELECTIVE	1	2139-09-23 11:16:04	2139-10-02 16:30:44
544	92	72	14	3	2	4	4	0	1	17.2	2.3	20	16	18.35	1.38333	99	107	22.6	7.5875	3.84444	77.3333	5.78	51.1667	2.46667	25.7	125.714	26.8333	12.3167	88.8833	98.2687	50.194	66.9254	20.9265	36.5684	97.8361	139.316	1	0	1	M	2150-12-13 07:35:00	2150-12-28 14:15:00	15.2778	60.5689	WHITE	EMERGENCY	1	2150-12-13 07:36:28	2150-12-28 15:38:48
545	82	66	11	0	2	3	3	0	3	17	3.3	11.5	21	10	1.96667	107.2	92.8571	25.2429	8.27143	3.18182	77.2	4.26	50.12	1.82	19.82	141.2	53.3333	18.58	67.5	112.2	44	64.5882	22.8846	36.6458	99.7619	82.7	1	0	1	F	2185-06-03 13:36:00	2185-06-11 13:52:00	8.0111	72.9723	OTHER	EMERGENCY	0	2185-06-03 13:39:26	2185-06-08 20:05:27
546	40	41	4		0	0	3	1	0	13.5	2.5	14	23.75	1	0.8	101.75	122.25	34.775	10.725	2.975	332	4.325	49.075	1.95	20.525	134.5	13	14.675	66.6071	103.64	53.16	65.52	16.8929	36.7685	97.4815	124	0	0	1	M	2167-04-03 02:03:00	2167-04-10 16:50:00	7.616	80.3962	WHITE	EMERGENCY	0	2167-04-03 02:10:13	2167-04-05 12:18:40
547	41	37	5	0	1	0	1	3	0	16.75	2.85		22	0.6	0.75	105.6	141.2	33.7	11.3182	3.53636	133.333	4.325	24.95	1.05	12.7	135.9	8.5	9.1	101.25	122.333	72.2083	88.8333	16.3571	37.1222	99.087	150.417	1	0	1	M	2174-06-29 03:09:00	2174-09-12 10:25:00	75.3028	49.8824	WHITE	EMERGENCY	0	2174-06-29 03:10:02	2174-07-04 11:38:27
548	57	37	8		1	2	4	1	0	13.75	2.8	7	23	3.26667	0.775	109	85.25	28.8	9.525	2.53333	156.25	3.6	37.55	3.625	35.15	142	20.25	22.45	111.889	104.7	53.3	71.6531	20.6957	36.5694	96.7111	82.6667	0	0	1	M	2135-11-26 21:30:00	2135-12-02 19:00:00	5.8958	300.003	WHITE	EMERGENCY	0	2135-11-26 21:30:47	2135-11-29 15:43:43
549	63	59	10	4	1	2	2	0	1	18.2	3.2		17.4	2.1	1.36	111	156.333	45.9556	15.7857	3.12	152.25	4.5	74	1.225	13.25	142	27	12.65	129.846	106.34	78.44	86.7755	30.0189	36.98	96.5556	158	1	0	1	M	2193-08-30 10:38:00	2193-09-09 12:25:00	10.0743	77.0323	UNABLE TO OBTAIN	EMERGENCY	1	2193-08-30 10:43:38	2193-09-09 15:02:47
550	109	78	14	2	1	0	4	4	3	16.3636	3.3	9.5	20.2727	0.2	3.60909	129.583	456.875	42.95	14.425	3.34444	206	3.22353	23.2	1.15	13.4	164.385	54.5455	13.55	115.056	101.211	65.5789	85	26.0976	37.8333	97.6667	391.526	1	0	1	M	2103-10-22 23:58:00	2103-11-03 19:00:00	11.7931	48.3844	WHITE	EMERGENCY	0	2103-10-22 23:58:48	2103-10-31 21:34:15
551	87	73	15	4	1	2	4	1	3	26.3333	3.9		18.3333	3.1	3.73333	93.3333	191.333	32.5333	10.4333	6.93077	215.333	5.61429	40.2	3.15	32	132	70.6667	22	105.083	98.4242	67.7879	76.8485	14	36.9365	98.75	184.6	1	0	1	M	2182-09-30 16:04:00	2182-10-12 13:40:00	11.9	61.5501	WHITE	EMERGENCY	0	2182-09-30 16:04:28	2182-10-08 17:05:56
552	140	101	13	0	0	1	4	4	4	25.6667	3.2		20	1.5	4.23333	94	209.75	34.0333	11.4	7.55455	321.5	3.975	56.1667	2.5	25.7	133.5	89	23.65	78.7143	109.983	61.3276	77.4138	21.7097	35.7407	99.4483	227.4	1	0	1	F	2103-01-15 16:28:00	2103-01-18 13:41:00	2.884	86.1311	UNKNOWN/NOT SPECIFIED	EMERGENCY	1	2103-01-17 13:29:26	2103-01-18 14:47:43
553	52	32	9	4	2	1	1	0	1	11.8	1.6	36	20.3333	1.7	1.06667	114	130.125	26.1571	8.77273	2.78333	94.5	5.45	72.3182	1.47273	16.6455	138.375	16.6667	11.6429	99.7609	112.333	61.6444	80.5556	17.2619	36.6111	97.7073	124.043	1	0	1	M	2199-12-24 07:15:00	2200-01-10 13:25:00	17.2569	53.2286	WHITE	ELECTIVE	0	2199-12-24 20:32:25	2200-01-05 15:08:42
554	68	34	5	3	0	0	1	0	1	19.8	3.6		13.4	0.4	1.13333	115.125	143.889	45.96	15.86	5.20909	208.75	4.275	30.15	1.475	16.775	143.75	19.8333	17.625	76.8	131.419	79.2903	95.7812	21.3784	33.8875	97.2	131.818	1	0	1	M	2153-01-28 02:57:00	2153-02-01 00:01:00	3.8778	17.1862	UNABLE TO OBTAIN	EMERGENCY	1	2153-01-28 02:57:51	2153-02-02 00:25:00
555	106	66	12	4	3	0	1	0	4	21.3333	2.1		15.3333	0.566667	2.18333	115.231	160.714	24.7158	8.19375	6.6375	95.0833	4.27778	61.1222	1.72	18.79	143.583	37.1667	4.4	95.7377	142.754	72.3279	97.8361	19.209	34.7	99	92.3333	1	1	1	F	2172-12-18 16:24:00	2172-12-31 04:36:00	12.5083	75.4943	WHITE	EMERGENCY	1	2172-12-18 18:13:28	2172-12-31 06:31:11
556	67	43	7		0	2	4	0	1	15.8	2.475	8	16.2	3.075	1.06	111.1	110.545	28.8	9.46364	4.28333	179.4	3.66	42.36	1.68	18.54	139	17.2	27.1	95.4839	97.2059	52.3235	67.5	18	36.2111	96.3333	110.545	1	0	1	F	2122-07-09 19:13:00	2122-08-06 23:59:00	28.1986	60.7948	WHITE	EMERGENCY	0	2122-07-09 19:14:02	2122-07-14 20:25:54
557	40	34	4	3	0		1	0	0	12.5			26		0.7	101.5	112.333	33.2545	11.39	2.78571	217.2	4.7	26.85	1.15	13.2	137.6	18	20	80.3095	112.818	58.3409	75.8864	18.6383	36.8171	98.5	113.273	1	0	1	M	2123-11-01 07:15:00	2123-11-05 21:00:00	4.5729	63.2164	WHITE	ELECTIVE	0	2123-11-01 09:39:35	2123-11-02 19:30:51
558	90	66	12	4	2	0	4	0	2	23.2857	3.4	4	18	0.466667	2.44286	108.8	151.5	40.1875	13.375	5.03846	172.429	5.19	62.35	2.15	22.975	143.6	28.7143	15.6	147.649	91.9872	64	74.7143	27.2073	37.3317	95.0667	129.357	1	1	1	F	2129-05-07 17:37:00	2129-05-30 16:42:00	22.9618	44.7011	WHITE	EMERGENCY	0	2129-05-07 17:38:05	2129-05-20 22:07:32
559	62	50	4	0	0		4	0	0	12.3333			21		0.866667	102.75	192	28.75	9.75	1.71429	332.5	4.575	29.8	1	12.4	130.8	17.3333	6	101.985	100.409	40.4848	58.2388	16.0278	36.8462	99.2353	164.286	1	0	1	F	2130-08-05 08:29:00	2130-08-31 14:30:00	26.2507	81.6838	WHITE	EMERGENCY	0	2130-08-12 19:36:12	2130-08-31 15:02:50
560	89	63	15	4	2	2	4	0	3	14	2.55		18.2	3.225	1.3	109.789	128.458	30.7958	11.0762	5.70435	106.625	4.43182	66.6556	1.66667	18.0333	136.421	18.2	5.9875	72.65	104.12	61.22	74.2597	21.4468	35.2714	91.4667	127	1	0	1	M	2201-02-02 07:15:00	2201-03-17 14:30:00	43.3021	79.4961	WHITE	ELECTIVE	0	2201-02-02 11:39:44	2201-03-17 14:55:55
561	93	55	9	3	0	0	4	0	2	19	3.5	2	24.75	0.85	1.9	99.3333	236.6	35.2667	11.7167	5.7375	223.5	4.4625	30.9333	1.13333	13.1333	138.833	39	24.375	94.0357	109.133	51.9	64.2581	27.9714	36.2879	96.8889	228.818	1	0	1	M	2129-12-18 06:47:00	2129-12-30 12:15:00	12.2278	84.5283	WHITE	EMERGENCY	0	2129-12-18 06:48:09	2129-12-30 13:55:50
562	66	53	7	3	2		1	0	1	14.6667			22.4444		1.27	107.8	148.615	27.6154	9.75	2.36364	109.3	4.18	38.11	1.92	20.31	141	23.9	11.06	119.27	106.507	55.831	72.1594	25.4118	37.1111	96.0513	147.769	1	0	1	M	2161-06-04 13:21:00	2161-06-19 14:30:00	15.0479	80.5673	WHITE	EMERGENCY	0	2161-06-04 13:22:51	2161-06-19 15:26:09
563	122	80	17	4	1	2	4	4	2	32.3333		11	13.3333	2.3	1.76667	101.889	209.273	29.6273	9.20909	14.1667	210.5	4.93333	78.28	4.78	44.42	139	51.3333	16.8333	77.5306	106.062	83.25	89.98	22.7818	34.8636	89.5	222.462	1	0	1	M	2133-08-12 13:30:00	2133-09-02 16:38:00	21.1306	53.054	ASIAN - CHINESE	EMERGENCY	0	2133-08-12 13:31:29	2133-08-28 21:55:49
564	34	40	11	3	0	0	4	0	4	27.8571			21.5714	0.85	8.05714	92.1429	205.857	36.55	11.8333	2.1375	270.833	5.51111	28.8	1.58333	17.5833	136.143	80	12.7667	75.913	147.417	74.125	100.25	16		98.6087	210.333	1	1	1	F	2198-04-22 20:01:00	2198-04-24 11:32:00	1.6465	48.0088	UNKNOWN/NOT SPECIFIED	EMERGENCY	1	2198-04-22 20:02:58	2198-04-24 13:59:12
565	87	61	9	4	0	0	1	1	3	15	1.85	30.6667	21.25	0.9	1.9	107.5	142	38.9167	12.22	3.37143	252	4.26667	36.4333	2.43333	25.4667	140.333	56.5	8.56667	89	118.907	53.7442	70.2326	18.9211	37.25	98.5294	146.375	1	0	1	M	2153-03-12 21:28:00	2153-05-08 15:50:00	56.7653	78.3094	WHITE	EMERGENCY	1	2153-03-12 21:29:21	2153-04-02 18:21:35
566	131	55	9	0	2	2	1	4	0	14	1.8		18.8571	1.43333	0.857143	108.6	153.882	31.2	10.6214	4.90769	116.125	4.90625	37.5333	1.26667	14.5111	135.6	10.7143	7.2875	108.617	123.261	55.4348	70.6087	13.6667	35.6407	99.9783	151.125	1	0	1	M	2126-02-01 21:56:00	2126-05-14 10:23:00	101.519	25.9579	MULTI RACE ETHNICITY	EMERGENCY	0	2126-02-01 22:06:22	2126-02-27 17:50:29
567	59	51	10	4	1	0	4	1	0	17		34	19.6667	0.8	1.1	107	258.333	29.8	9.925	5.95833	149.333	3.175	49.4667	1.96667	21.3333	140.333	5.66667	15.9667	79.5417	104.312	55.2188	71.2188	24.1935	35.9921	95.875	232.6	1	0	1	M	2146-09-14 23:23:00	2146-10-07 18:23:00	22.7917	62.939	BLACK/AFRICAN AMERICAN	EMERGENCY	0	2146-09-16 13:55:23	2146-10-01 22:30:18
568	71	46	13	4	3	0	4	0	2	13.3333	2.65	6	19.6667	0.65	1.73333	107.1	96	41.7444	13.8444	4.80909	143.429	3.72	54.5833	2.08333	21.7833	135.6	25.5	4.74286	112.318			66.4627	26.8356	36.3778	92.8302	87.625	1	0	1	M	2122-03-01 10:42:00	2122-03-03 22:10:00	2.4778	53.3549	WHITE	EMERGENCY	1	2122-03-01 11:24:40	2122-03-03 00:57:54
569	53	33	6	4	0		1	0	1	14		4	20.5		1.26667	104.667	137.8	43.1333	13.8	3.17	304.667	4.16	27.1	0.9	10	137.667	14.6667	7.93333	101.867	101.357	51.1786	66.1071	24.9429	37.0764	94.4516	137.8	1	0	1	M	2190-05-21 01:53:00	2190-05-29 18:30:00	8.6924	31.8777	OTHER	EMERGENCY	0	2190-05-21 01:54:18	2190-05-26 22:11:15
570	58	37	14	4	2	2	4	0	2	13			23	2.2	1.93333	106.286	150.455	37.6429	13.0667	4.1875	121.25	4.42308	44.925	1.475	16.525	139.667	20.6667	23.65	95.125	108.333	56.9167	70.5333	21.0938		99.7037	136.174	1	0	1	M	2119-04-26 03:26:00	2119-06-01 13:30:00	36.4194	40.0095	UNKNOWN/NOT SPECIFIED	EMERGENCY	0	2119-04-26 03:27:20	2119-05-26 17:41:00
571	84	73	12	4	1	1	1	4	1	13.5			20	1.4	1.2	108.333	138.9	36.4222	12.4286	3.12	125.5	4.41429	33.2	1.1	13.1	135.667	26.5	11.3	56.8868	120.281	59.5781	78.6562	19.7424		96.2414	149.556	1	0	0	M	2120-08-06 07:15:00	2120-08-14 15:34:00	8.3465	71.0085	WHITE	ELECTIVE	0	2120-08-06 11:44:23	2120-08-08 14:45:42
572	61	21	9	2	2	0	4	1	0	11.5	2.3	27	24.25	0.6	1	105.4	112.2	30.0429	10.3	2.08	115.5	3.72	42.3	1.25	14.7	136.8	14.25	2.95	115.75	97.2286	54.7429	67.6	29.0357	37.9074	94.5161	110.333	0	0	1	M	2114-05-16 08:30:00	2114-06-05 14:20:00	20.2431	62.2446	WHITE	ELECTIVE	0	2114-05-19 02:53:58	2114-05-24 15:16:08
573	77	57	14	4	2		4	0	4	20.5714			16.1429		2.04286	105.222	207.706	30.9462	10.475	5.63846	105	4.70909	50.76	1.52	17	136.667	26.2857	16.1833	71.6286	101.579	66.8684	77.2769	20.3043	34.3708	88.2059	206.5	1	0	1	M	2146-12-06 07:15:00	2146-12-10 18:05:00	4.4514	78.201	WHITE	ELECTIVE	1	2146-12-06 12:46:18	2146-12-10 20:13:04
574	129	95	19	3	3	3	4	3	3	28.7143	3.2	9.33333	20.1429	8.4	2.78571	96.875	138.75	35.6667	11.3	10.1	56.8	5.75	48.9	2.92857	30.0143	138.25	93.2857	33.48	100.333	105.822	64.1111	75.1739	22.4	36.9389	96.125	132.533	1	0	1	M	2182-04-29 21:30:00	2182-05-01 14:20:00	1.7014	63.4919	WHITE	EMERGENCY	1	2182-04-29 21:30:45	2182-05-01 16:01:40
575	50	53	11	3	1	0	4	0	3	22.8	3.8	6	12.2	1	1.54	109.8	209.5	49.8	16.25	9.28333	131.5	3.54	88.3	1.5	16.125	141	19.8	14.9	70.7083	103.958	65.5	76.7083	27.8		99.2174	196.412	1	0	1	M	2151-04-04 15:52:00	2151-04-10 03:00:00	5.4639	64.2797	UNABLE TO OBTAIN	EMERGENCY	1	2151-04-04 15:52:49	2151-04-10 04:45:02
576	91	62	10		0	2	4	0	4	16.5	2.6	17.5	21	1.83333	1.45	101	100.5	32.5	10.8333	2.58333	824.5	4.05	76.575	1.86667	19.5667	134.5	24.5	13.2	113.238	90.8	54.2	71.8	30.8261	37.3704	94.6522	91	0	0	1	M	2167-01-24 09:35:00	2167-01-27 17:15:00	3.3194	75.7892	WHITE - RUSSIAN	EMERGENCY	1	2167-01-24 09:36:23	2167-01-27 18:41:26
577	26	29	4	3	0	0	1	0	0	12.6667			22	0.2	0.95	108.462	166	30.9182	10.45	3.89	267.25	4.35294	119.125	1.175	12.625	139.308	11.6667	13.325	65.027	140.833	60.75	80.8056	20.7045	36.1914	99	133	1	0	0	M	2149-03-13 06:50:00	2149-03-26 16:08:00	13.3875	51.3284	OTHER	EMERGENCY	0	2149-03-13 06:51:35	2149-03-19 17:07:42
578	127	95	17	4	1	0	4	4	4	20	2.5		20.7143	0.466667	2.74286	100	165.385	39.3143	12.4857	9.51111	217.143	3.75833	115.829	2.15	22.525	137.5	38.7143	23.7857	80.2632	111.608	70.3529	84	22.2222	35.4028	96.7	121.435	1	0	1	M	2195-08-19 13:22:00	2195-09-12 16:00:00	24.1097	60.92	HISPANIC OR LATINO	EMERGENCY	0	2195-08-19 21:03:14	2195-08-27 15:01:18
579	71	49	11	0	3	4	1	0	3	18.75	3.325		24.5	15.425	1	111.167	220.769	25.845	9.08947	5.82727	72.1667	4.5	56.9364	2.01818	21.2182	145.917	56.5	5.32727	103.55	124.425	63.575	84.15	12.4419		97.05	236.438	1	0	1	F	2142-09-15 21:14:00	2142-11-10 19:20:00	55.9208	51.9844	WHITE	EMERGENCY	1	2142-09-20 02:33:59	2142-11-10 22:00:04
580	109	76	12	4	0	0	3	4	1	16.75	2.9	17	23.75	0.466667	1.7	99.2	301	28.675	9.2	3.02857	241.5	4.86	20.9	1.2	14.25	133.6	31.25	14.05	93.75	117.947	52.3684	74.0877	21.0517	36.9167	87.2292	250.273	1	0	1	F	2151-10-29 19:17:00	2151-11-16 16:34:00	17.8868	70.5308	BLACK/AFRICAN	EMERGENCY	0	2151-10-29 19:18:50	2151-11-16 16:36:37
581	62	39	5	0	2	1	1	0	1	14.2	2.6		20.6	0.8	1.01667	114.125	151.25	30.8636	10.7727	4.975	108.667	3.8	40.225	1.2625	14.45	143.875	12.6667	17.2222	130.152	119.121	71.303	87.871	22.1111	37.1217	98.6	131.6	1	0	1	M	2187-07-26 04:25:00	2187-08-10 13:15:00	15.3681	24.398	WHITE	EMERGENCY	0	2187-07-26 04:25:44	2187-08-03 18:19:17
582	107	63	15	4	2	2	4	0	3	29.3333	2.2		9	1.86667	2.8	110.333	283.7	30.3429	9.71429	11.4	101.8	4.55556	63.1	1.75	19.35	141.556	37.3333	7.78	101.889	106.163	60.9388	73.5306	31.4884	35.8958	95.5238	293.632	1	1	1	M	2105-10-07 00:51:00	2105-10-08 07:55:00	1.2944	62.1616	UNKNOWN/NOT SPECIFIED	EMERGENCY	1	2105-10-07 00:52:41	2105-10-08 10:54:29
583	19	45	6	3	0	0	3	0	0	13			22.5	0.6	0.85	108.4	120.4	34.0857	11.5667	2.92857	200	4.52727	32.6	1	12.3	139.667	18	22.4	72.1515	117.061	56.5152	75.0303	13.5	36.6355	96.8485	119.238	1	0	1	M	2192-06-05 20:09:00	2192-06-21 13:42:00	15.7313	71.6562	UNABLE TO OBTAIN	EMERGENCY	0	2192-06-07 11:17:29	2192-06-09 09:47:26
584	77	42	10	3	4		1	2	0	15.1429			20.5714		0.457143	112.357	164.933	34.6176	11.8529	6.06429	81.9	4.10714	47.59	1.39	15.74	142.929	9.28571	2.66	111.348	109.104	72.7917	85.1458	19.7451	35.6366	99.2826	163.267	1	0	1	M	2140-08-20 01:44:00	2140-09-20 13:10:00	31.4764	57.4279	OTHER	EMERGENCY	0	2140-08-20 01:45:27	2140-09-12 21:03:39
585	83	59	9	4	0	0	4	0	1	18.3333		5	12.6667	0.4	1.11429	110.125	330.25	38.48	11.56	6.28	249.6	4.4375	46.1167	1.71667	18.9	136.875	19.7143	9.32	94.7895	108.462	68	84.4915	27.5682	32.2	91.25	381.267	1	0	1	F	2116-10-19 22:17:00	2116-10-21 01:39:00	1.1403	73.5948	BLACK/AFRICAN AMERICAN	EMERGENCY	1	2116-10-19 22:18:55	2116-10-21 06:02:12
586	42	36	8	3	0	0	4	1	0	13.6667	3.2		23.6667	0.766667	0.8	106	144.25	35.1333	12.0667	2.3	201	4.28	34.9667	1.16667	13.6667	139	19.6667	12.5333	85.275	98.9756	59.561	72.3171	22.5556	37.1349	97.2381	142.333	1	0	1	M	2180-11-18 06:22:00	2180-12-08 15:25:00	20.3771	65.2725	WHITE	EMERGENCY	0	2180-11-18 06:24:26	2180-12-02 17:36:04
587	59	45	5	4	0	0	1	0	0	13	2.8		23	0.4	1.05	108	143	32.5286	11.65	1.4625	272.333	3.63333	24.5	1.1	12.8	140	28.5	14.3333	94.8065	114.406	63.7812	79.7576	23.9474	37.5185	94.9355	133.4	1	0	1	M	2144-12-24 07:15:00	2145-01-01 14:00:00	8.2813	72.7854	WHITE	ELECTIVE	0	2144-12-26 10:44:06	2144-12-28 17:57:56
588	58	39	11	2	2	2	3	0	2	17	3.6	40	21.75	1.73333	2.65	97.5	130.5	24.8667	8.83333	2.5	88.3333	4.925	40.6	1.7	18.1	131.25	59.25	17.4	84.1429	109.13	49.5652	67.6087	25.5714	36.8611	96.5714	130	1	0	1	M	2147-02-15 16:26:00	2147-02-22 17:16:00	7.0347	77.4738	WHITE	EMERGENCY	0	2147-02-15 16:26:48	2147-02-18 19:02:16
589	93	72	8	3	0	0	1	4	0	16	2.9		22	0.6	0.6	100	148	34.2	12	2.775	192	3.6	26.3	1.3	15	134	10.5	12.4	75.8611	126.667	60.9697	76.129	21.8718	39.6059	98.6757	162.5	1	0	0	M	2149-10-11 17:29:00	2149-10-28 16:44:00	16.9688	66.1828	WHITE	EMERGENCY	0	2149-10-12 01:32:06	2149-10-16 20:58:59
590	30	54	10	4	2	0	4	0	0	12.25	3.6		25.5	0.6	0.825	111.4	144.632	25.8556	8.6	4.47222	105.444	4.38421	36.4875	1.3625	14.5875	142.182	17.25	10.2667	80.3636	108.515	63.3939	79.8065	16.6176		97.875	140.81	1	0	1	F	2145-11-18 07:41:00	2145-12-04 16:25:00	16.3639	76.3366	WHITE	EMERGENCY	0	2145-11-18 07:41:56	2145-11-28 21:27:20
591	46	39	8	3	0		4	0	1	13.5			26		1.325	100.5	158.333	37.5333	13.74	2.62	207.667	3.58333	26.4333	1.35	15.35	137.833	18.25	9.16667	103.143	99.4889	54.9333	69.1556	23.3958	36.8287	97.2683	147.857	1	0	1	M	2157-03-04 00:54:00	2157-03-31 15:50:00	27.6222	71.7416	WHITE	EMERGENCY	0	2157-03-04 00:55:37	2157-03-16 22:35:25
592	64	49	9	3	2		1	2	1	12.8			24.2		1.62	100.667	215.083	27.7417	9.6	2.39167	105.571	4.46154	32.1714	1.52857	17.1571	135	32.6	15.2	66.6429	105	56.2857	73.5	14	36.0767	99.1786	201.917	1	0	1	F	2130-04-27 05:12:00	2130-07-04 16:29:00	68.4701	45.8524	WHITE	EMERGENCY	0	2130-05-15 15:14:33	2130-05-24 18:32:35
593	57	45	9	3	3	3	0	0	0	10.2	2		27	5.85	0.72	108.667	144.556	26.1312	8.56429	3.09167	82.7143	4.41111	46.4571	1.7	18.5375	139.444	16.8	6.02857	113	124.318	77.0455	90.8182	16.3333	36.5	97.5294	144.556	1	0	0	M	2118-06-14 16:00:00	2118-07-17 13:46:00	32.9069	49.4485	WHITE	EMERGENCY	1	2118-06-14 16:01:16	2118-07-14 19:11:07
594	70	61	7	2	0		1	3	1	17			25.25		1.525	106.5	169.5	35.3333	11.3333	2.93333	249.333	3.875	43.8667	3.9	39.5667	144.75	47.75	12.5	83.7826	105.773	59.6364	70.6818	19.0833	36.9444	99.5	205.571	0	0	0	F	2157-03-29 02:15:00	2157-04-08 13:19:00	10.4611	302.559	ASIAN - CHINESE	EMERGENCY	1	2157-03-29 02:16:44	2157-03-30 19:59:28
595	39	38	7	3	1		1	0	2	12			22.6667		1.9	108.545	157.556	34.1375	11.6083	2.74	149.5	4.39412	64.2	1.3	14.875	140.727	23	12.575	71.4444	106.556	59.8519	73.3704	18.5758	36.35	98.2593	145.5	1	0	1	M	2167-10-27 08:30:00	2167-11-10 12:05:00	14.1493	66.6718	WHITE	ELECTIVE	0	2167-10-27 10:24:09	2167-11-05 18:23:27
596	55	50	7	3	0	0	3	0	1	12.6667			21.6667	0.3	1.4	108	127.353	26.8083	8.94545	2.09	214.4	4.58667	29.45	1.33333	15.3	138.25	38.3333	11.44	84.6111	113.047	56.0698	71.1163	21.814	37.1972	97.5714	130.571	1	0	1	F	2109-01-11 18:08:00	2109-01-31 13:33:00	19.809	70.1145	WHITE	EMERGENCY	0	2109-01-16 10:33:25	2109-01-29 18:09:52
597	53	51	10	3	2	1	4	0	0	13.8			21.4	1.2	0.86	115.2	173.462	28.375	9.45385	3.32222	86	3.41	38.76	1.48333	15.9	143.4	10.2	8.94286	82.2895	127.195	74.5366	92.439	18.2791	35.7288	99.3333	171	1	0	1	F	2200-08-31 04:08:00	2200-09-11 13:35:00	11.3938	66.8986	WHITE	EMERGENCY	0	2200-08-31 04:09:00	2200-09-04 15:18:45
598	83	60	17	3	4	4	4	0	2	15.75	2.2		16.75	11.2	2.35	106.4	135.625	30.0429	10.2	1.85556	33.25	3.48333	27.775	1.325	14.4	134.6	108.75	4.9	103.786	101.793	53.8276	69.4138	24.6875	36.4085	98.7586	137.571	1	0	1	M	2131-01-12 18:36:00	2131-02-05 14:12:00	23.8167	68.1378	WHITE	EMERGENCY	0	2131-01-12 18:36:46	2131-01-26 16:01:21
599	148	95	19	3	3	2	4	4	3	19		63	18	1.95	1.36667	102	308	32.1	10.0625	10.18	98.2	3.925	52.3333	2.015	20.925	137.333	23.6667	4.52	113.308	99	57.3	69.129	31.2593	36.5	96	287.857	1	0	1	F	2125-01-26 21:38:00	2125-01-28 17:47:00	1.8396	81.7483	PATIENT DECLINED TO ANSWER	EMERGENCY	1	2125-01-26 21:40:42	2125-01-28 20:05:45
600	89	67	13	3	2	2	1	1	4	23	3.2		18.75	4.58	4.4375	96.7778	77.6667	29.44	11.02	5.74	115.6	3.07273	38.18	1.36	15.68	134.444	49.375	6.08	95.75	115.115	49.6923	66.5769	24.875	37.2833	96.7391	83.5	1	1	1	M	2121-07-21 04:32:00	2121-08-07 19:10:00	17.6097	67.0136	HISPANIC OR LATINO	EMERGENCY	1	2121-07-21 04:33:16	2121-08-07 20:58:32
601	24	33	4	3	0		0	1	0	19.3333			20.3333		0.725	105.5	94.5	41.52	14.175	3.01667	200.667	4.15	69.56	0.9	11.04	142.75	8.75	13.3667	97.68	139.56	71.72	93.8	18.069	36.9074	97.32	115.667	1	0	0	M	2105-03-14 18:44:00	2105-03-25 11:04:00	10.6806	46.7848	WHITE	EMERGENCY	0	2105-03-14 23:08:36	2105-03-17 11:06:58
602	68	61	10	3	1		4	1	1	15		27.5	21		1.5	107.25	134.8	40.82	13.6	2.15	126	4.5	26.65	1.15	13.75	138.75	28.5	15.65	96.6909	100.764	40.4444	57.2361	19.7966	36.7986	94.9423	133.667	1	0	1	F	2176-07-28 13:44:00	2176-08-07 17:26:00	10.1542	300.003	WHITE	EMERGENCY	0	2176-07-28 13:45:25	2176-08-05 22:09:27
603	87	77	17	3	4	1	4	1	4	13.75	2.1	2.66667	14.5	1.43333	3.05	113.6	144.4	26.625	8.375	1.675	44.5	4.26	31.8	1.6	17.825	138	58	18.2	67.125	108.977	62.0698	75.3023	22.4054	36.2716	94.0769	144.4	1	0	1	F	2106-05-05 20:16:00	2106-05-08 22:45:00	3.1035	69.0086	WHITE	EMERGENCY	1	2106-05-05 21:39:43	2106-05-09 05:02:14
604	56	15	5	2	0	2	1	0	0	9.75	2.26667	47	24.5	1.43333	0.425	106.8	134.833	26.4643	9.13333	2.2375	301.167	3.96667	40.6667	1.65	17.9167	136	8	16.38	117.792	103.5	56.0417	71.0833	17.7857	37.1905	98.6154	131.714	1	0	0	F	2192-09-18 07:15:00	2192-10-19 14:10:00	31.2882	23.7604	WHITE	ELECTIVE	0	2192-09-27 10:49:52	2192-10-02 18:18:30
605	100	66	14	3	3	0	4	0	4	22.4	1.975	23.25	9.6	0.68	4.82	110.5	211	33.3	11.3333	5.1375	62.2	4.42857	108.9	2.08	21.84	136.833	67.2	8.52	115.714	112.607	60.8929	76.6786	30.4706	37.1049	92.56	163.526	1	0	1	F	2189-11-26 19:39:00	2189-11-29 19:20:00	2.9868	64.083	WHITE	EMERGENCY	1	2189-11-26 19:39:57	2189-11-29 23:18:19
606	47	30	2	1	0		1	0	0	8.5	2.9		26.75		0.45	103.75	172.75	28.3222	9.66667	1.51538	220	3.7875	34.7	1.4	15.5	135.875	8.75	5.86	121.261	100.44	57.84	73.6939	19.0536	37.0903	99.8261	140.667	1	0	0	F	2145-12-27 07:15:00	2146-01-14 17:02:00	18.4076	52.0211	WHITE	ELECTIVE	0	2145-12-27 17:17:40	2146-01-05 18:55:58
607	70	49	6	0	2	3	1	0	0	26.4	2.1	26	14	9.13333	0.74	100.308	122.154	29.6882	10.05	7.61765	116.6	4.30769	52.7875	1.8875	19.825	129.462	13	15.2	89.2286	104.806	51	71.6944	13.6585	35.9625	99.6176	109	1	0	1	F	2108-04-04 08:00:00	2108-05-08 07:07:00	33.9632	71.5343	WHITE	ELECTIVE	1	2108-04-04 15:26:39	2108-05-08 14:47:19
608	95	73	14	4	0	2	4	0	4	27.8			16	5	4.96	101.4	113.6	40.2333	12.64	8.3375	201.8	4.6	41.6	1.9	20.525	140.6	54.6	20.78	108.125	110.417	74.5833	81.9286	23.3667	36.3095	95.9583	111.429	1	1	1	M	2154-05-14 12:30:00	2154-05-19 13:02:00	5.0222	71.094	WHITE	ELECTIVE	1	2154-05-14 22:23:32	2154-05-19 17:44:06
609	77	51	12	4	0	0	3	1	4	18.4	4.7		25	0.25	8.1375	96.8889	208.909	33.7833	11.9333	7.01765	270.333	5.88125	29.4	1.2	13.9	136.333	67.5	13.2333	95.1837	112.217	58.0435	74.5574	18.6531	35	96.7917	185.083	1	1	1	M	2112-04-27 23:27:00	2112-05-05 17:18:00	7.7438	43.1823	WHITE	EMERGENCY	0	2112-04-27 23:29:23	2112-05-02 17:11:44
610	95	40	8	2	0	0	4	0	2	15.6667	3	39	21	0.9	2	107.333	116.5	29.6	10.0333	4.05455	172.333	4.6	37.7	1.3	15.3	139	42.6667	3.43333	120.48	91.08	53.24	65.6667	23.6333	39.5556	94.2083	87.4286	1	0	1	F	2167-02-14 11:54:00	2167-02-16 05:30:00	1.7333	57.5303	UNKNOWN/NOT SPECIFIED	EMERGENCY	1	2167-02-14 11:55:19	2167-02-16 08:16:18
611	89	56	13	3	2	4	1	1	2	29.2	4		13.8	50.5	1.64	113.2	94.375	28.0273	9.6625	12.525	62.6667	3.875	44.1286	2.32857	23.9143	152.5	96.2	11.15	99.92	119.042	48.25	69.5417	20.8966	35.9491	97.48	109.917	1	0	1	M	2151-02-26 01:05:00	2151-03-05 18:43:00	7.7347	44.5322	WHITE	EMERGENCY	1	2151-03-03 07:00:33	2151-03-05 22:11:14
612	105	71	15	3	1	4	1	4	2	14.8			25.6	14.38	2.34	94.1111	100.222	28.475	10.1	4.175	122.6	5.15556	45	1.875	20.25	129.889	61	11.88	80.7037	109.444	48.2222	66.2222	17.6061	37.1019	97.6061	110.333	1	0	1	M	2151-02-01 15:23:00	2151-02-22 14:30:00	20.9632	44.4654	WHITE	EMERGENCY	0	2151-02-02 19:50:34	2151-02-05 14:01:19
613	114	81	18	4	3	3	4	0	4	17.25	2.25	26	13	7.35	3.2	112	200.6	38.26	13.3	3.88571	67.4	4.4	64.375	2.85	28.2	137.4	48.75	19.8	90.62	108.615	66.25	80.0189	22.9643	37.1389	96.2273	173.625	1	0	1	M	2196-06-04 17:47:00	2196-06-28 21:32:00	24.1563	88.5351	UNABLE TO OBTAIN	EMERGENCY	1	2196-06-04 17:48:40	2196-06-28 23:42:30
614	63	29	4		0	2	1	0	1	16.5714	2.875	26.8	23.7143	1.575	1.1	101.222	76.3333	26.7111	8.74444	5.43	462.571	3.93333	39.1286	2.2	22.5143	136.778	10.2857	32.9429	137.571	111.273	52.8182	70.7727	20.4762	37.7593	97.8095	75.5714	0	0	0	M	2104-04-15 12:41:00	2104-04-21 16:07:00	6.1431	31.1178	HISPANIC OR LATINO	EMERGENCY	0	2104-04-15 12:42:11	2104-04-18 17:03:34
615	40	37	7	2	1		1	3	0	12			26.5		0.8	106.25	130.6	36.24	12.5625	3.2	161.333	4.26667	38.35	1.3	14.55	139	16	24.1667	92.5319	114.367	54.3469	71.9796	19.4	36.9867	97.9792	140.048	1	0	1	M	2125-11-09 08:00:00	2125-11-13 14:14:00	4.2597	58.1158	WHITE	ELECTIVE	0	2125-11-09 10:13:05	2125-11-10 18:40:53
616	44	30	13	4	2	2	3	1	1	16.5			22.5	4.3	1.05	110.625	167.529	30.9615	10.3364	5.17273	116.333	4.37333	38.7333	1.3	15.15	139.125	16.5	14.62	88.5	109.488	66.9756	83.5714	20.4524	36.5818	98	176.045	1	0	1	M	2131-09-14 07:15:00	2131-09-25 13:50:00	11.2743	59.5203	WHITE	ELECTIVE	0	2131-09-14 14:38:58	2131-09-19 12:10:11
617	37	38	7	3	1	1	1	0	1	16.5			25.5	1.3	1.45	107.4	119.667	33.95	11.5909	2.62222	178	4.16429	32.6667	1.23333	14.7333	141	29.5	9.13333	86.2778	105.947	54.2632	67.8947	15.9545		97.2222	112.947	1	0	1	M	2118-12-28 21:55:00	2119-01-03 14:30:00	5.691	55.4616	WHITE	EMERGENCY	0	2118-12-28 21:56:15	2119-01-01 13:16:44
618	59	57	9	0	3		3	0	3	15.5			22		1.6	106	171.077	23.3778	7.96875	4.27	76.2	4.39412	79.65	1.5	15.6	136.5	28	7.38	81.7391	101.262	42.6429	70.6705	17.2941	36.7222	99.8696	161.731	1	0	1	F	2200-01-23 15:49:00	2200-02-01 15:05:00	8.9694	86.2679	WHITE	EMERGENCY	1	2200-01-25 13:18:26	2200-02-01 21:02:09
619	86	64	8	0	1		4	0	3	15.5	2.5		17.1667		1.65	135	170	32.7	10.3667	2.4125	112	3.71667	41	1.3	15.4	163.833	82.1667	10.2333	62.963	100.103	50.5172	71.3448	21.3333	36.1389	100	175	1	0	1	F	2125-05-15 05:10:00	2125-05-28 17:55:00	13.5313	300.002	WHITE	EMERGENCY	0	2125-05-15 05:10:56	2125-05-19 21:33:01
620	53	28	6	0	1	2	1	2	0	9.66667	2.9		22.3333	1.75	0.6	112	106.75	37.2333	13.7571	4.04286	144.75	3.88333	32.8	1.35	15.45	140.333	10	5.625	103.462	107.559	66.4412	79.3529	16.7742	36.4789	99.8462	98.1667	1	0	1	F	2151-09-17 00:01:00	2151-10-17 17:50:00	30.7424	22.9656	WHITE	EMERGENCY	0	2151-09-17 01:15:38	2151-09-20 13:55:33
621	53	54	8	0	2	1	4	0	1	12.875	2.9		23.75	1.2	0.975	98.5	147.583	27.8125	9.28571	3.1375	126.167	4.2625	47.02	1.06	12.72	130.75	28	8.51667	71.7234	107	51.537	68.4259	18.5098	36.179	98.9796	141.455	1	0	1	F	2173-05-04 21:48:00	2173-06-19 08:45:00	45.4563	84.9106	WHITE	EMERGENCY	1	2173-05-07 11:24:48	2173-06-19 11:58:46
622	40	37	4	3	0	0	1	0	0	16.7143	3.8	5	16.7143	0.45	0.7	111.143	184.143	45.45	14.775	4.1125	243	3.74286	42.4	1.35	14.5	140.714	20.8571	15.7333	70.1667	115.394	72.2424	87.5455	24.3333		97.9583	171	1	0	0	M	2175-06-07 19:31:00	2175-06-13 00:34:00	5.2104	61.2575	WHITE	EMERGENCY	1	2175-06-07 19:34:20	2175-06-13 02:09:31
623	76	50	7	3	0	0	4	0	0	14.6	2	18	14.6	0.2	0.625	112	200	29.15	9.7	4.04286	279.75	3.86	35.5333	1.7	18.2	137.4	17.75	17.1	111.717	103.562	56.6042	72.375	23.8846	37.8547	94.475	213.375	1	0	1	M	2159-03-15 01:39:00	2159-03-19 09:10:00	4.3132	87.2026	WHITE	EMERGENCY	1	2159-03-15 01:40:39	2159-03-19 14:53:54
624	81	48	4	0	0	0	0	4	0	16.6667	4.7		27.6667	0.65	1.06667	102.667	268	39.5333	13.8333	3.2	294	3.925	18.8333	1.2	13.8333	155.75	18.6667	13.3	89	133.951	67.3415	82.8	21.2667	38.5808	98.8333	231.273	1	0	1	M	2117-03-05 17:01:00	2117-03-07 16:50:00	1.9924	50.6588	WHITE	EMERGENCY	1	2117-03-05 17:02:28	2117-03-07 19:08:07
625	73	62	8	0	1	0	4	2	1	14.25	3.1		17.5	0.3	1.16	110	228.857	29.9667	10.575	2.81429	146	5.7	30.1	1.15	13.4	137	50	19.075	89.7059	102.884	51.6232	67.5714	16.6164	36.6611	99.8209	213.625	1	0	1	F	2160-07-11 12:14:00	2160-07-24 12:30:00	13.0111	70.0426	WHITE	EMERGENCY	0	2160-07-11 12:15:40	2160-07-24 12:46:22
626	74	44	7	2	1	2	1	0	1	14.6			21.4	2	1.3	111.25	183.444	32.9292	11.0167	5.30714	184.6	4.4375	30.3833	1.41667	15.8833	141.875	16.4	10.74	117.109	95.2951	62.1639	72.9508	14.0889	36.4495	96.7021	187.6	0	0	1	F	2187-08-22 08:00:00	2187-08-30 16:10:00	8.3403	59.3068	BLACK/AFRICAN AMERICAN	ELECTIVE	0	2187-08-23 01:57:18	2187-08-25 21:11:47
627	153	100	17	4	3	0	4	3	3	12.6667	2.1		15.6667	0.6	1.3	110.8	89.6667	22.425	7.55	2.16667	39.3333	3.74	34.2	1.85	19.75	132.6	23.3333	0.1	130.69	99.25	58.75	66.0667	24.7879	36.8333	94.6667	89.6667	1	0	1	F	2130-02-06 13:42:00	2130-02-17 17:25:00	11.1549	72.6383	WHITE	ELECTIVE	1	2130-02-15 12:42:27	2130-02-17 19:17:15
628	55	44	9	3	0	0	4	0	2	18.4		11	20	0.6	2.56	103.333	336.833	39.7	12.85	2.75	381.333	6.26667	24.3333	1.2	14.1667	136.333	48.6	29.9333	87.2857	112.545	58.7273	73.8636	27.4375	39.088	95.4545	338.846	1	0	1	F	2150-09-27 01:15:00	2150-10-10 16:00:00	13.6146	59.4292	WHITE	EMERGENCY	0	2150-09-27 01:16:38	2150-10-06 20:29:22
629	22	42	12	4	2	2	4	0	0	15			23.25	1.55	0.7	109.9	133.706	27.3333	9.19286	4.81875	147.9	4.34444	40.2111	1.35556	14.2556	139.583	14	6.28571	87.4	98.3333	51.2381	78.8947	20	36.8056	95.8947	131.941	1	0	1	F	2156-01-19 16:41:00	2156-02-04 16:18:00	15.984	75.163	BLACK/CAPE VERDEAN	EMERGENCY	0	2156-01-19 18:27:35	2156-02-02 10:45:48
630	24	30	9	4	0	1	4	0	0	14.5			22	1.2	0.9	106.7	154	42.28	14.4	1.97	168.5	4.20769	24.85	1.1	13.25	137.111	16	8.4	73.8889	120.278	66.5556	83.25	17.0233		97.2222	147.222	1	0	1	M	2191-07-05 07:15:00	2191-07-14 14:57:00	9.3208	69.8093	WHITE	ELECTIVE	0	2191-07-05 10:54:21	2191-07-07 21:59:08
631	53	46	11	4	1	0	3	0	3	16.25			24	0.95	1.5	108.1	140.667	30.5294	10.46	6.38571	153.778	5.10909	36.0625	1.225	13.225	143.182	16.75	8.72	87.549	103.961	47.3529	61.451	25.6721		96.2885	141.1	1	0	1	M	2158-01-09 09:02:00	2158-02-03 14:30:00	25.2278	48.0377	WHITE	EMERGENCY	0	2158-01-09 09:03:09	2158-01-23 17:41:06
632	40	40	3	2	0		1	0	0	13.5	4.3		17.5		0.2	108.25	102.8	39.3	12.25	1.3	224	3.54	43.25	1.45	15.95	135.4	10.5	10.575	62.1515	85.7059	47.8431	58.1765	19.475	36.7857	99.5152	81.1667	1	0	0	M	2182-02-23 02:47:00	2182-02-26 18:17:00	3.6458	43.44	WHITE	EMERGENCY	0	2182-02-23 02:49:01	2182-02-26 18:36:28
633	42	39	1	0	0	0	1	0	0	11.5			22	1	0.45	104	175.111	34.5571	11.6429	2.51429	230	3.6375	29.8333	1.23333	14.2333	137	11	9.95	70.7143	132.179	55.1071	82.0357	21.4839	36.2222	98.5357	176.125	1	0	0	F	2178-11-12 11:13:00	2178-11-25 15:39:00	13.1847	83.5377	WHITE	EMERGENCY	0	2178-11-13 14:32:44	2178-11-16 11:50:17
634	103	72	14	3	0	1	4	4	2	16.6667	4.2		19.5	1.33333	1.78333	107.167	172.2	47.4	14.825	2.58571	232.25	4.6625	67.425	2.04	21.62	138.667	44.5	15.25	72.5185	112.467	75.9	87.0667	20.0541	34.6056	99.4167	166.667	1	0	1	M	2105-04-11 05:19:00	2105-04-17 07:15:00	6.0806	68.6099	WHITE	EMERGENCY	1	2105-04-11 08:11:23	2105-04-17 00:07:58
635	40	28	2	0	1		1	0	0	16			20.5		0.966667	115.714	191.286	34.225	11.175	5.01111	157	3.67143	74.175	1.625	17.925	144	7.33333	9.46667	97.4167	95.8966	63.2414	74.2069	18.7	37.0455	99.28	151.222	1	0	1	M	2129-08-20 21:44:00	2129-08-30 17:10:00	9.8097	32.2222	HISPANIC OR LATINO	EMERGENCY	0	2129-08-20 21:45:06	2129-08-28 16:42:05
636	45	40	4	0	0	0	4	0	0	13.5	2.95		21	0.6	0.42	104.667	167.167	37.225	12.9	3.51667	186	3.55	33.625	1.15	13.525	136.667	17	9.325	55	114.833	64.5217	76.3333	12.9688		99.8333	158.571	1	0	1	F	2196-10-06 03:09:00	2196-10-10	3.8688	81.2396	BLACK/AFRICAN AMERICAN	EMERGENCY	1	2196-10-06 03:11:15	2196-10-11 02:13:30
637	44	27	8	0	2	1	4	0	1	14			27.5	0.9	1.75	104.846	136.714	27.6038	9.60435	5.86316	133.778	5.225	68.7	1.35556	15.3556	136.214	16	5.6625	79.3333	110.933	53.2444	75.3875	21.0426		100	125.913	1	0	1	M	2126-09-10 07:15:00	2126-10-05 11:30:00	25.1771	57.497	BLACK/AFRICAN AMERICAN	ELECTIVE	0	2126-09-10 11:09:15	2126-10-05 12:02:38
638	92	58	7	2	0	0	1	3	1	18.6	3.8		16	0.3	1.18	119.714	312.333	33.55	10.6	5.65	225	4.48	32.5	1.16667	13.3667	149.222	34.6	11.125	84.1739	104.696	63.3913	73.0435	24.4783	35.75	100	269.467	0	0	1	F	2193-04-15 12:04:00	2193-04-22 15:25:00	7.1396	71.0803	BLACK/HAITIAN	EMERGENCY	0	2193-04-15 12:05:35	2193-04-20 01:52:01
639	36	35	8	4	0	0	4	0	0	17.3333	4.2		25.3333	0.25	0.933333	99	197.5	31.175	10.975	2.86667	336	3.48333	18.4	0.9	10.8	137.833	15	13.2	94.9583	112.083	62.1667	73.125	18.0968	36.746	100	141.25	1	0	1	F	2135-10-18 04:53:00	2135-10-21 17:54:00	3.5424	44.7353	UNABLE TO OBTAIN	EMERGENCY	0	2135-10-18 04:54:14	2135-10-20 18:29:31
640	43	51	10	3	2	1	4	0	0	14.75	1.6		19.5	0.8	0.7	103.889	143.095	26.9857	8.82727	6.43125	80.8	3.85	52.84	1.36	15.58	132.4	8.75	7.65	86.4179	112.414	55.7857	73.1639	15.8378		98.1096	139.417	1	0	1	M	2193-03-24 15:19:00	2193-04-02 13:02:00	8.9049	78.6729	HISPANIC/LATINO - DOMINICAN	EMERGENCY	0	2193-03-27 12:11:47	2193-03-30 16:14:34
641	75	51	6		1		1	3	1	14.6667	2.8		22.3333		0.866667	117.333	113.667	27.4	8.53333	2.03333	184	4.7	29.4	1.3	13.6	149.333	69.6667	11.8	80.7083	87.75	37.9167	49.4583	24.7083	36.1429	96.9167	106	0	0	0	F	2105-12-07 16:13:00	2105-12-11 16:48:00	4.0243	78.9057	WHITE	EMERGENCY	0	2105-12-07 16:14:32	2105-12-09 13:49:53
642	37	41	6		0	0	4	1	1	15.5			20.25	0.5	0.933333	104.75	106	26.175	9.1	2.8	365	4.45	27	1.4	15.7	136	25.6667	17.55	87.1019	119.02	49.3529	67.4554	24.4722	36.4762	94.9908	123.857	0	0	1	M	2188-06-19 05:07:00	2188-06-23 17:12:00	4.5035	83.2221	WHITE	EMERGENCY	0	2188-06-19 05:08:07	2188-06-21 17:57:13
643	64	32	5	3	2	0	0	0	0	12	1.75		15.6667	0.8	0.7	108	204.75	41.225	14.2	5.16	98	4.85	33.15	1	12.15	130.5	21.6667	21.725	129.72	124.917	90.2917	98.25	19.2143	37.3272	97.0417	218.25	1	0	0	F	2193-12-26 17:24:00	2194-01-23 15:00:00	27.9	36.7694	WHITE	EMERGENCY	0	2193-12-28 14:39:40	2194-01-23 15:46:30
644	116	70	19	3	3	4	4	2	3	24.1429	2.7	14	18.2857	16.22	3.38571	96.2222	179.625	17.7778	6.075	11.1667	71.5714	5.72727	49.3571	3.01429	30.6	132.222	63.1429	11.9714	75.88	107.577	56.6538	71.7308	25.4667	35.9325	98.04	187.571	1	1	1	F	2138-02-12 15:27:00	2138-03-27 16:15:00	43.0333	44.8433	PATIENT DECLINED TO ANSWER	EMERGENCY	0	2138-02-12 15:28:01	2138-03-07 16:13:31
645	29	24	3	3	0		0	0	0	10.3333			23		0.833333	106.125	130.5	27.75	9.125	4.475	171	4.475	25.8	1.1	11.95	133.875	9	12.0333	125.929	129	72.8667	88.8667	18.2353	37.5222	98.7857	133.556	1	0	0	F	2184-04-13 18:12:00	2184-04-20 14:49:00	6.859	32.1807	UNKNOWN/NOT SPECIFIED	EMERGENCY	0	2184-04-13 18:13:19	2184-04-16 22:09:47
646	92	56	13	4	2	2	4	0	1	31.2	1.8	14	14.6	1.43333	1.675	102	93.3333	27.625	8.7	16.9267	92.6667	4.09	51.3	2.26667	23.65	142.375	32.4	3.65	89.2759	127.348	65.8696	95.3	25.7143	35.8294	92.8276	94.3333	1	0	1	F	2133-01-24 17:27:00	2133-01-31 00:50:00	6.3076	76.146	WHITE	EMERGENCY	1	2133-01-24 17:28:07	2133-01-31 07:21:10
647	109	72	18	3	2	4	4	1	4	25.4286	2.5		13.5714	27.3333	5.01429	90.7143	96.375	29.3571	10.9667	6.61667	94	5.67143	68.5	2.84286	28.7286	123.857	83.1429	18.3667	97.3214	108.467	50.9	65.7	22.3333	36.081	95.2857	99.6667	1	0	1	F	2199-09-29 18:57:00	2199-10-01 10:00:00	1.6271	50.2373	UNKNOWN/NOT SPECIFIED	EMERGENCY	1	2199-09-29 18:57:41	2199-10-01 13:23:35
648	34	28	6		1	3	1	0	1	18	4.25		18.4	6.34	0.98	105	126.6	39.56	13.36	3	137	4.42	38.2667	7.95	72.0333	137	12.6	14.14	94.2593	129.852	66.3333	86.7778	20.0741	37.037	98	120.8	0	0	0	M	2165-01-28 21:27:00	2165-02-08 14:25:00	10.7069	25.684	OTHER	EMERGENCY	0	2165-01-28 21:28:33	2165-02-01 21:42:48
649	35	42	3	0	0	0	1	2	0	17.5	3.3		21.5	0.4	0.85	105.5	192.5	39.3	13.05	3.13333	412.5	3.55	25.2	1.3	14.95	140.5	17	23.25	91.7297	115.405	68.0541	82.0541	21.3846	37.5278	99.6216	161	1	0	1	F	2122-03-12 03:22:00	2122-03-28 13:15:00	16.4118	65.535	WHITE	EMERGENCY	0	2122-03-12 03:22:58	2122-03-24 18:21:19
650	46	39	6	3	1	0	1	0	1	13.25			24.25	1.1	1.35	106.667	142.333	26.98	9.08	2.67778	145.333	3.81111	28.95	1.2	14.1	139.667	25.75	17.1333	71.5238	130.1	45.1	69.6	22.4091	37.6019	98.1	135.545	1	0	0	M	2127-03-03 11:30:00	2127-03-26 11:06:00	22.9833	76.3863	WHITE	ELECTIVE	0	2127-03-04 17:33:03	2127-03-13 17:23:46
651	70	39	11	4	2	0	4	0	1	12.1429	2.9		17.5714	0.4	1.04286	115.75	225.556	28.9714	10.3	4.38889	127.167	3.6	54.4	1.73333	18.55	141.625	14.5714	14.0333	110.717	119.583	63.0833	79.0333	26.8209	35	94.0333	210.429	1	0	1	M	2144-02-12 10:14:00	2144-02-14 12:00:00	2.0736	26.4877	WHITE	EMERGENCY	1	2144-02-12 10:15:30	2144-02-15 01:53:09
652	138	90	13	3	2	0	4	4	0	12.2	1.6	35	16.6	0.833333	0.75	113.444	146.8	36.08	12.7	4.42308	136	3.94	61.9286	1.55714	17.2429	139.889	15.5	2	98.96	100.625	58.6667	72.5	15.1429	36.3479	99.56	149.111	1	0	1	F	2120-01-27 00:56:00	2120-02-15 11:27:00	19.4382	62.534	WHITE	EMERGENCY	0	2120-01-27 00:57:28	2120-02-03 18:34:08
653	54	37	6	3	1	0	0	0	2	15.3333			22	0.5	2.15	113.875	145.385	30.4636	10.34	4.29231	166.429	3.76	52.65	1.45	16.3833	145.125	33.5	8.62857	87.1471	115.243	72.0541	85.9444	22.1765	35.4914	98.6667	126.4	1	0	1	M	2166-07-01 21:11:00	2166-07-05 13:04:00	3.6618	45.5585	UNABLE TO OBTAIN	EMERGENCY	1	2166-07-01 21:12:20	2166-07-05 15:59:32
654	57	41	6	4	0	0	1	1	0	14	3.4		26	0.95	0.7	103	181	37.6	12.9	2.375	262.5	3.8	40.1	2.86667	29.0667	139.5	21	12.3	88.64	114.44	66.32	82.76	19.3571	36.5556	98.68	192.333	1	0	0	M	2162-11-14 20:00:00	2162-11-24 13:50:00	9.7431	67.9381	WHITE	EMERGENCY	0	2162-11-14 20:01:34	2162-11-18 16:36:47
655	127	79	15	3	0	4	4	0	4	23.6	1.9	31	10.8	19.8667	3.3	107.4	125	33.025	10.825	9.53333	293.25	4.36	51.6	2.025	21.8	137.4	43.2	17.575	111.037	107.333	62.1481	75	31.8182	37.4306	98.4167	172.167	1	0	1	M	2113-06-13 14:28:00	2113-06-20 07:00:00	6.6889	80.4442	ASIAN - CHINESE	EMERGENCY	1	2113-06-18 10:10:39	2113-06-20 09:05:33
656	53	32	8	3	0	2	0	3	0	15.6667	3.8		23	2.5	0.7	103	249	38.7667	12.8667	3	278.667	4.2	26.6	1.2	14.2	137.333	11	24.4333	133.789	142.75	85.25	97.95	16.6667	37.4778	94.1579	234	1	0	0	M	2201-09-05 06:43:00	2201-10-05 14:30:00	30.3243	37.3212	WHITE	EMERGENCY	0	2201-09-05 18:17:07	2201-09-29 21:50:42
657	94	58	12	4	2	0	4	2	0	14.75	1.95	19	19.75	0.6	0.85	106	243.75	26.95	8.75	4.14	111.75	3.875	39.0333	1.46667	16.6333	136.75	17.25	0.75	126.645	109.906	58.375	73.4062	17.697	37.75	99.1935	243.75	1	0	1	M	2112-08-17 16:16:00	2112-10-30 12:38:00	73.8486	27.5315	HISPANIC OR LATINO	EMERGENCY	1	2112-08-17 16:16:34	2112-08-21 22:17:45
658	100	67	13	4	1	0	4	0	4	30	2.7		13.4286	0.766667	6.55	99.6667	310.857	34.24	11.34	7.3375	130	5.76667	81.95	1.75	19.05	136.111	64.1667	11	55.88	111.448	59.2069	67.7	23.5758	34.2778	97.1481	297.667	1	0	1	M	2153-01-17 08:54:00	2153-01-18 13:40:00	1.1986	300.002	BLACK/AFRICAN AMERICAN	EMERGENCY	1	2153-01-17 08:55:58	2153-01-18 15:57:09
659	39	34	9	3	1		4	0	1	9.5			20		1.15	110.75	159.357	25.8125	8.6875	2.28	129.667	4.11667	35.95	1.3	14.9333	138.4	18	12.0667	75.52	120.231	55.9615	73.0385	19.9615	37.0217	98.88	166.333	1	0	1	F	2200-01-01 08:00:00	2200-01-06 15:53:00	5.3285	73.0894	BLACK/AFRICAN AMERICAN	ELECTIVE	0	2200-01-01 12:48:38	2200-01-04 17:50:47
660	66	43	14	3	3	1	4	0	3	20.75			21.25	1.7	2.92	112.846	179.857	25.1556	8.19333	8.16429	62	5.45385	89.44	1.74	18.36	142.538	33.4	3.14286	107.852	107.231	61.1154	74.1154	20.7377	37.1556	98.85	140.583	1	0	1	M	2193-07-09 14:21:00	2193-07-20 17:30:00	11.1313	50.6311	WHITE	EMERGENCY	1	2193-07-09 14:23:19	2193-07-20 20:26:08
661	102	76	13	3	1		4	4	1	15	2.3		24		1.66667	101.143	157.375	27.9941	9.45333	6.825	130.2	4.99375	50.2	1.76	19.06	137.857	51	16.34	87.7895	88.6053	39.6316	66.2237	19.9111		99.5385	125.889	1	0	1	M	2154-04-15 14:00:00	2154-05-28 18:07:00	43.1715	86.1445	WHITE	ELECTIVE	0	2154-04-19 16:02:57	2154-05-28 18:15:31
662	29	32	2		0		0	1	1	21.5	3.2		26		1.65	97	133	38.3	12.7	3.2	661	3.06667				139.667	19	20.35	94.2609	145	95.5909	107.818	16.6087	36.9333	95.3478	120	0	0	0	F	2174-06-27 14:32:00	2174-07-01 16:30:00	4.0819	52.5504	BLACK/AFRICAN AMERICAN	EMERGENCY	0	2174-06-27 14:33:49	2174-06-28 16:11:48
663	72	57	17	3	3	4	4	0	3	23.5	2.95		9	33.9	4.25	109.5	208.5	25.925	9.15	2.22857	58.25	3.65	42.475	1.8	19.725	138.5	86.5	12.7	78	114.345	55.931	72.1379	18.5588	35.8016	100	211.4	1	0	1	F	2168-03-16 17:00:00	2168-04-20 17:30:00	35.0208	45.4129	PATIENT DECLINED TO ANSWER	EMERGENCY	0	2168-03-16 17:00:30	2168-03-21 20:23:26
664	42	40	6	2	0	0	3	0	1	11	2.4		33.6667	0.2	0.966667	105.667	269	25.6667	7.83333	1.72	256.333	3.8	34.75	1.4	15.65	146.667	32.6667	11.7333	86.7037	105.333	59.5185	76.1111	31.5455	36.8333	97.1481	267	1	0	1	F	2134-10-23 14:30:00	2134-11-05 12:00:00	12.8958	76.7946	ASIAN	EMERGENCY	1	2134-10-23 14:31:00	2134-11-06 01:22:54
665	55	50	3	0	2	0	0	0	1	14.8	3.4		18.4	0.4	1.26	114	155.75	28.8267	9.73571	3.3875	148.857	3.91	26.6167	1.18333	13.8333	141.3	25.8	13.8143	106.731	123.893	76.9286	95.9286	14.7	36.6667	99.7308	132.091	1	0	0	F	2189-04-19 23:26:00	2189-05-04 13:18:00	14.5778	53.6958	WHITE	EMERGENCY	0	2189-04-20 02:20:11	2189-04-22 18:39:47
666	70	51	14	3	3	2	4	0	2	15	2.75		31.5	2	1.9	102	211.529	28.9967	10.1357	5.89474	79.6667	4.58	73.7462	1.43846	16.3692	141.667	41	5.68667	77.7805	120.805	50.122	70.9211	14.6809		98.8537	183.583	1	0	1	M	2122-04-04 11:28:00	2122-05-15 16:10:00	41.1958	74.5355	PORTUGUESE	EMERGENCY	0	2122-04-29 20:33:01	2122-05-04 17:59:49
667	145	81	21	4	4	2	4	4	3	21	2.76667	12.5	20.25	3.3	1.95	111	290.6	22.7333	7.86667	5.82	19.4	4.4	82.08	2.62	26.44	147.5	32.75	2.98	57.8065	106.581	64.4884	75.0536	12.0312	35.0633	94.5333	342.9	1	1	1	M	2136-04-10 13:19:00	2136-04-13 11:30:00	2.9243	59.2006	UNABLE TO OBTAIN	EMERGENCY	1	2136-04-10 13:19:22	2136-04-14 03:57:02
668	45	49	13	3	2	0	4	2	2	16	2.9		23.3333	0.75	2.1	103.833	159.643	28.2412	9.38667	5.36364	139.5	4.5	59.0167	2.05	21.55	135.143	22.3333	13.9167	96.0465	101.767	67.1628	77.9535	17.3654	37.4429	97.2821	151.68	1	0	1	M	2156-09-26 23:49:00	2156-10-19 11:30:00	22.4868	72.7216	UNABLE TO OBTAIN	EMERGENCY	0	2156-09-27 04:09:02	2156-10-19 11:42:08
669	60	41	10	1	3	1	1	0	4	14.3333	2.1		25	1.4	4.36	103.733	198.389	26.6083	9.02727	3	66.0714	4.72222	82.4308	1.49231	16.8462	135.6	33	4.2	83.8276	102.357	57.6071	73.8276	20.697	36.1389	98.7586	207.294	1	1	0	M	2199-10-17 05:04:00	2199-10-31 14:40:00	14.4	50.5972	MULTI RACE ETHNICITY	EMERGENCY	0	2199-10-17 07:40:06	2199-10-23 03:51:10
670	29	44	8	4	1		3	0	0	11.5			24		0.633333	103.6	122.933	26.2071	8.94	2.83333	163.5	4.33333	40.4	1.425	16.075	136.2	11	15.525	90.7021	111.915	48.8298	67.8085	18.3333		98.5532	122.083	1	0	1	M	2123-09-27 19:51:00	2123-10-12 13:06:00	14.7188	79.3387	WHITE	EMERGENCY	0	2123-10-06 13:57:06	2123-10-08 11:58:29
671	119	68	16	4	1	3	4	0	4	27.5	1.8		13.6667	8.6	3.26667	102.833	94.875	30.6	9.9125	10.7846	152.833	3.72857	58.8833	4.46667	42.6167	140.167	22.8333	12.5667	112.13	100.6	45.36	57.68	27.3333	35.963	94.6522	108	1	1	1	M	2159-05-07 00:56:00	2159-05-09 16:30:00	2.6486	41.9778	WHITE	EMERGENCY	1	2159-05-07 00:58:03	2159-05-09 19:35:36
672	60	36	5	2	0	1	1	0	1	19.5	2.9	8	18	1.23333	1.3	100.2	139	40.62	13.52	5.32857	329	4.58	109.567	2.63333	27.2667	132.8	32.5	15.2	102.161	102.64	75.84	82.04	21.4815	35.7	90.1429	123.333	0	0	0	F	2186-06-27 22:00:00	2186-08-04 03:30:00	37.2292	40.8877	HISPANIC OR LATINO	EMERGENCY	1	2186-06-30 01:17:01	2186-07-11 18:32:20
673	85	60	14	3	1	2	4	0	4	26.1429	3.55		13.4286	3.97143	4	107.625	145.857	31.8571	10.7571	4.24286	193.571	5.4375	50.3571	7.48571	64.9714	141.875	29.4286	14.9429	125.263	131.944	67.8056	82.75	22.6	36.2176	99.0526	179.385	1	0	1	F	2168-12-25 23:11:00	2169-01-26 15:30:00	31.6799	48.3706	WHITE	EMERGENCY	0	2168-12-25 23:12:19	2169-01-07 17:31:04
674	70	57	9	2	0		4	0	3	16.8			21		2.4	104	152.222	28.75	10.2286	7.68571	275.667	5.8375	43.4333	1.41667	15.9667	135.625	28.8	20.3	78.9583	116.962	57.2692	74.1538	16.44	36.8981	99	133.176	1	0	1	M	2172-02-26 12:00:00	2172-03-05 16:45:00	8.1979	85.2846	OTHER	ELECTIVE	0	2172-02-27 03:24:42	2172-03-02 14:30:22
675	66	49	14	4	3	0	4	0	3	14.6	2.9	37	22.4	0.1	2.66	110.4	187.8	41.64	13.46	3.47895	92	4.96	29.325	1.35	15.55	142.4	37.6	2.66	119.926	94.4375	54.6875	68.2963	15.2647	38.4889	96.3704	174.375	1	1	1	M	2140-05-11 19:29:00	2140-06-02 16:30:00	21.8757	59.9214	WHITE	EMERGENCY	0	2140-05-11 19:30:04	2140-06-02 16:46:08
676	104	52	10	0	1	4	1	3	1	15.6			13.8	29.4	1.25	106.167	107.2	34	11.85	2.7	108	4.23333	39.2333	1.73333	19.2667	131.167	19.25	9.3	135.52	116.111	74	81.2963	36.84	37.3333	94.6667	103.667	1	0	1	M	2147-10-24 23:45:00	2147-11-05 11:30:00	11.4896	50.6376	WHITE	EMERGENCY	1	2147-10-26 15:52:02	2147-11-05 12:34:53
677	91	58	8	0	2	0	0	4	2	17	3.8	1	18	0.2	2.4	119.625	127.25	39	12.6571	2.75	166.833	4.42222	30.175	1.275	14.7	151.625	30.8571	8.41667	95.92	140.87	79.7391	93.8696	18.8214	36.8879	99.8333	147.5	1	0	0	F	2109-05-29 20:24:00	2109-06-14 20:29:00	16.0035	46.1033	WHITE	EMERGENCY	0	2109-05-29 20:25:06	2109-06-01 18:53:22
678	33	32	4	0	2	1	1	0	0	9.66667			21.3333	1.3	0.733333	110.667	132.214	26.9769	8.97	2.22	157.833	4.24167	28.7333	1.26667	13.6333	137	15.6667	14.34	82.7609	101.678	58.2542	71.678	19.3778	37.0682	99.8205	128.353	1	0	1	M	2195-10-02 07:15:00	2195-10-08 15:35:00	6.3472	81.0238	WHITE	ELECTIVE	0	2195-10-02 09:46:59	2195-10-05 17:34:11
679	90	70	4	0	0	0	1	0	3	14.8			18.4	0.35	1.58	114.167	328.5	28.6	8.82	2.22	385.4	5.48333	42.6	0.9	9.9	141.5	49.6	14.24	49.4615	132.792	49.7083	75.7917	15.6452	32.2	100	203.875	1	0	0	F	2148-09-08 11:33:00	2148-09-11 12:34:00	3.0424	85.9525	ASIAN - CHINESE	EMERGENCY	1	2148-09-08 11:34:02	2148-09-11 14:24:36
680	82	58	12	0	2	4	1	3	2	14.25	2.875		24	19.375	2.4	105	144.909	26.5583	9.15833	2.48333	90	4.64444	63.7857	1.6	17.5833	137.333	53.75	7.425	81.9804	116.667	55.4706	78.5686	17.1429	37.4034	96.6667	190.9	1	0	1	M	2175-02-23 18:04:00	2175-03-03 16:00:00	7.9139	69.0275	WHITE	EMERGENCY	0	2175-02-24 07:20:23	2175-02-26 15:18:15
681	75	45	7	4	1	0	1	0	1	12.25	2.45		22.75	0.95	1.425	101.5	150.25	39.52	12.76	1.36923	161	4.55	29	1.05	12.6	132	17.5	6.26667	109.828	121.921	69.1842	80.6053	27.3333	37.9667	86.7368	132.6	1	0	1	M	2143-07-23 00:31:00	2143-08-27 16:30:00	35.666	65.1596	WHITE	EMERGENCY	0	2143-07-23 00:32:00	2143-08-27 14:57:22
682	26	22	1	1	0		0	0	0	11.2			21.4		0.74	109.769	147.333	26.6636	9.01111	3.24615	176	4.45385	57.4333	1.33333	15.2	135.846	13.8	8.4	118.409	126.1	75.55	92.8108	17.1154	37.0873	98.9091	152.167	1	0	0	M	2138-05-29 00:46:00	2138-06-20 15:15:00	22.6035	27.1739	WHITE	EMERGENCY	0	2138-05-29 00:48:13	2138-06-05 13:54:47
683	26	36	10	4	2	1	3	0	0	18.3333	2.7		23	1.55	0.866667	103.444	240.6	24.6667	8.25455	6.72	94.4	3.78667	42.7	1.4	14.9	137.333	12.6667	7.63333	76.5349	122.341	57.6744	81.5231	19.3061	36.1984	98.7442	165.96	1	0	1	F	2194-02-27 07:15:00	2194-03-08 15:16:00	9.334	74.806	WHITE	ELECTIVE	0	2194-02-27 14:59:59	2194-03-06 17:39:00
684	71	33	8	2	2	3	1	0	0	12	2.56667		23.75	8	0.45	106.111	138.833	33.8538	11.5545	4.50909	105	4.3	68.4167	2.1	22.4333	137.778	10	8.44	132.034	103.893	63.4286	76.9643	17.6562	37.3519	99.3103	114.333	1	0	1	F	2146-12-13 20:27:00	2146-12-30 15:45:00	16.8042	23.1651	WHITE	EMERGENCY	0	2146-12-19 19:42:18	2146-12-21 17:56:14
685	65	57	10	4	0	0	3	0	3	16.8	2.6	58	19.6	0.4	1.92	107	152	32.7875	10.45	1.99091	226.167	4.25455	39.52	2.88	29.82	136.571	32.6	19.65	101.182	103.273	63.3818	76.7636	22.9333	36.9556	96.3214	137.583	1	0	1	F	2200-06-28 12:35:00	2200-07-01 18:45:00	3.2569	54.8144	UNABLE TO OBTAIN	EMERGENCY	1	2200-06-28 13:29:23	2200-07-01 22:01:04
686	68	37	5		0	2	1	1	1	16.2857	2.9	33	17.7143	1.7	1.27143	112.857	130.571	45.2429	15.6571	4.7625	218.571	4.12857	38.24	1.52	16.62	142.571	34.7143	3.94286	118.209	106.333	72.1538	79.775	34.7907	35.9206	93.3721	114.286	0	0	1	M	2131-02-03 05:11:00	2131-02-16 14:06:00	13.3715	65.746	WHITE	EMERGENCY	0	2131-02-03 05:12:22	2131-02-09 21:18:56
687	92	68	9	2	0	0	1	4	2	13.5		4.33333	21	0.4	2.4	110	161.2	24.0333	8.26	1.01429	313	4.25	22.85	1.1	11.8	140.25	45	19.15	77.9815	110.185	58.7407	74.8704	21.5439	36.2963	98.2778	156	1	0	1	F	2177-02-18 20:02:00	2177-03-11 14:57:00	20.7882	53.6215	WHITE	EMERGENCY	0	2177-02-18 20:03:28	2177-02-24 16:27:49
688	50	68	11	4	2	0	4	0	1	18.6667	2.2		21.3333	1.05	1.36667	106.857	196.647	26	8.62143	6.92	94	4.12667	41.8333	1.57778	16.6889	140.333	29.3333	9.43333	90.7	88.64	42.66	53.0316	17.1786	36.5556	93.5854	199.5	1	0	1	M	2155-04-09 03:24:00	2155-05-02 13:15:00	23.4104	82.6962	WHITE	EMERGENCY	0	2155-04-09 03:24:46	2155-05-02 13:32:13
689	48	52	8	3	2		3	0	0	12.5	3.7		24		0.766667	108.571	166	28.6286	9.53077	3.58	142.25	4.12308	36.6667	1.56667	17.3667	137.286	19.6667	13.975	89.2667	103	51.7111	67.4	16.8378	34.6278	96.0323	155.72	1	0	1	F	2166-03-21 11:33:00	2166-04-04 15:20:00	14.1576	300.002	WHITE - RUSSIAN	EMERGENCY	0	2166-03-21 11:33:42	2166-03-31 14:49:36
690	101	56	10	0	2	0	4	0	4	20.7143	1.35	24.5	18.5714	0.6	2.82857	105	156.889	31.5143	10.6286	4.29412	138.667	2.90714	30.8667	1.16667	13.7667	138.5	47.8571	28.15	111.455	82.619	56.2381	66.64	22.1034	36.1944	97.9167	168.556	1	1	1	F	2124-04-04 16:13:00	2124-05-01 15:50:00	26.984	45.7031	WHITE	EMERGENCY	0	2124-04-04 16:14:01	2124-04-18 13:45:06
691	71	58	6	0	0	1	1	3	1	13			24	0.9	1.475	101.75	163.5	24.95	8.43333	2.175	341.333	4.65	30.7	1.75	19.45	135	20.6667	18.8667	104.394	106.75	49.4444	68.3611	16.6111	37.4798	99.5217	162.5	1	0	1	M	2119-07-10 18:07:00	2119-08-02 14:09:00	22.8347	72.4746	WHITE	EMERGENCY	0	2119-07-12 19:53:38	2119-07-20 15:35:00
692	94	60	13	3	0	0	4	3	3	18.5			24.5	1	3.9	98.2	93.0833	28.74	9.34	4.15	269	4.55	37.4	3.02	29.86	134.167	56	16.75	120.628	106.707	61.439	65.9362	23.4255	36.8627	96.3077	95.7692	1	0	1	F	2151-01-07 15:39:00	2151-01-22 20:15:00	15.1917	64.9012	WHITE	EMERGENCY	1	2151-01-08 02:12:00	2151-01-22 21:49:55
693	104	82	9	0	0		1	4	4	22.5			20.75		5.925	95	217.875	25.55	8.7	2	325	4.85	40.9	1.3	14.9	132.667	75.25	49.35	91.1724	109.8	54.5333	70.4333	22.3333	36.8025	98.5862	227.778	1	1	1	F	2167-08-09 07:30:00	2167-09-29 17:00:00	51.3958	57.9679	WHITE	ELECTIVE	0	2167-08-28 10:51:11	2167-09-02 20:40:34
694	48	51	2	0	1		1	0	0	14	3.5		26.5		0.6	105	154	34.42	11.4	3.7	173.333	3.94	29.4	1.925	20.55	142	15.3333	8.1	89.1389	120.971	63.6571	82.6286	16.9524	36.8796	99.6389	154	1	0	0	F	2200-04-23 03:47:00	2200-04-25 14:10:00	2.4326	82.9728	WHITE	EMERGENCY	1	2200-04-23 03:48:26	2200-04-25 16:25:29
695	84	61	10	3	0	1	3	0	3	16.25	2	2	18.5	1.65	2.8	107	147.875	34.3143	11.5833	2.16	333.333	4.175	31.2	1.46667	16.6667	135.25	68.75	23.825	114.448	106.321	52	71.3043	19.2286	37.1905	99.4286	150.143	1	0	1	M	2112-10-15 11:36:00	2112-11-21 16:00:00	37.1833	77.5718	WHITE	EMERGENCY	0	2112-10-15 14:54:37	2112-10-25 16:59:36
696	42	44	6	3	1	0	1	0	1	14.75	2.8		20.25	0.3	1.06	108.571	122.571	30.0727	10.38	4.08	177.167	3.88571	27	1.26667	13.4	140.571	20.4	4.93333	83	113.355	58.4839	77.8478	21.2581	37.4931	97.9091	123.333	1	0	1	F	2197-01-28 20:34:00	2197-02-13 13:34:00	15.7083	86.6408	UNKNOWN/NOT SPECIFIED	EMERGENCY	0	2197-01-28 20:35:33	2197-02-05 15:31:35
697	75	39	7	0	0	0	4	0	3	18.9167	2.65		19.1667	0.3	3.56667	98.0714	564.8	23.7429	7.375	3.5	254.333	4.55333	36.05	1	10.4	130.8	59.1667	15.2	88.5357	110.16	52.2	68.0857	21.2222	36.2818	100	452.886	1	0	1	M	2133-02-11 17:35:00	2133-02-18 19:00:00	7.059	38.4231	BLACK/AFRICAN AMERICAN	EMERGENCY	0	2133-02-11 17:36:30	2133-02-13 17:20:06
698	69	55	10	4	0	1	3	0	2	16.6667	2.96667	19	21	1.03333	1.925	104	136	30.6333	10.1667	3.6	228.667	4.5125	83.35	1.46667	16.3667	137	43.75	6.53333	88.4773	95.3125	56.0833	67.5306	17.94	36.6042	98.8649	206.75	1	0	1	M	2115-06-17 16:59:00	2115-06-26 16:59:00	9	73.2274	WHITE	EMERGENCY	0	2115-06-20 05:35:20	2115-06-22 19:23:31
699	73	32	10		3	2	4	0	1	15.5	2.65		19.5	5.35	1.55	101.75	228.75	32.2	10.475	4.65	92	4	39.7	2.16667	23.0667	133	17.75	16.725	113.846	118.083	55.25	69.125	21.5769	36.8651	97.2857	218.857	0	0	1	M	2158-08-01 18:06:00	2158-08-11 14:30:00	9.85	54.3934	WHITE	EMERGENCY	0	2158-08-05 09:26:14	2158-08-07 01:31:46
700	86	58	7	0	2	0	1	4	0	9			21	0.7	0.95	108.75	113.667	29.3846	9.8	2.45556	159.667	4.81429	69	1.23333	14.5	135.5	24.3333	14.52	78.225	114.06	55.7917	73.5682	15.0426	36.2128	98.6829	110.235	1	0	1	F	2126-05-10 07:15:00	2126-05-22 10:45:00	12.1458	75.8574	WHITE	ELECTIVE	0	2126-05-10 10:25:59	2126-05-17 18:11:02
701	73	61	9	4	0	0	1	1	3	21.1667	2.6		20.1667	0.72	3.28333	106	129.467	26.05	8.99091	5.50769	369	4.33571	40.15	1.65714	18.3714	141.091	42.6667	18.5286	67.4138	104.286	44.8214	57.3793	22.8621	35.9296	99.2083	129.429	1	1	1	M	2189-08-15 14:39:00	2189-09-14 17:30:00	30.1188	69.2982	WHITE	EMERGENCY	0	2189-08-15 14:40:37	2189-09-14 17:44:31
702	67	37	10	4	2	4	0	0	0	14.25	2.45		24	13.1	0.625	103.8	157.923	33.7692	11.4538	3.12667	84.5556	4.15	39.4	1.44444	16.2444	136.2	18	5.38333	100.412	130.492	70.8305	93.4407	14.5091	36.537	97.0566	138.1	1	0	0	F	2193-03-13 11:41:00	2193-03-28 17:50:00	15.2563	52.3201	HISPANIC/LATINO - SALVADORAN	EMERGENCY	0	2193-03-15 17:42:02	2193-03-17 20:51:05
703	99	83	11	4	2	0	4	0	1	16	2.5	28	20.5	0.4	1.45	110	286	34.825	11.55	4.7	92.75	3.95	35.3	1.05	12.15	142.5	48	0.7	125.769	103.303	58.3636	70.1538	19.7609	36.7778	96.1389	270.833	1	0	1	F	2117-08-09 08:31:00	2117-08-30 19:20:00	21.4507	74.9212	WHITE	EMERGENCY	1	2117-08-20 01:31:02	2117-08-30 21:47:24
704	123	99	14	2	0	0	4	4	4	24.5	2.85		19.75	0.35	6.125	104.571	123.909	35.8286	11.5286	3.99	262.667	6.34	53.825	1.75	18.7	142.286	78.5	15.9333	94.3902	104.382	50.4412	66.5952	22	36.287	97.2333	78.7273	1	1	1	M	2151-10-14 14:35:00	2151-10-17 14:10:00	2.9826	80.551	WHITE	EMERGENCY	1	2151-10-14 14:36:23	2151-10-17 16:55:55
705	62	49	6	0	4	0	1	0	1	21			17.6	0.8	1.4	110.294	174.812	25.8056	8.5625	6.24286	92.4	5.41579	54.22	1.86	19.44	137.929	26.6	6.92	98.8214	133.714	59.3143	84.8889	23.9429	36.4815	99	154.071	1	1	1	F	2105-04-28 11:30:00	2105-04-30 00:20:00	1.5347	79.4637	WHITE	ELECTIVE	1	2105-04-28 20:25:14	2105-05-01 00:21:03
706	64	38	4		1	0	2	0	1	16.6667	4.6	5	17.6667	0.9	1.6	106.667	130.75	26.3667	8.83333	3.82857	221.333	2.85	43	1.5	16.9	136	24	5.23333	115.96	89.5625	52.1875	64.129	27.5217	37.8889	98.3462	141.5	0	0	1	M	2188-10-01 15:22:00	2188-10-09 14:09:00	7.9493	46.538	WHITE	EMERGENCY	0	2188-10-01 21:02:26	2188-10-07 18:00:10
707	60	45	11	3	2	0	4	0	2	20	1.9		20.6667	0.525	1.95	110.444	165.625	29.7263	10.0667	8.35714	119.778	4.02	67.3625	1.525	17.0875	145.917	19	12.4778	88.4706	95.6458	45.9375	57.625	19.8049		98.3659	153.095	1	0	1	M	2172-04-28 15:40:00	2172-05-18 15:37:00	19.9979	61.9251	PATIENT DECLINED TO ANSWER	EMERGENCY	0	2172-04-28 15:40:57	2172-05-11 18:06:22
708	114	72	16	4	0	2	4	4	2	17.5			25.5	2.2	1.8	99	334.5	44.1	14.05	2.48333	334.5	4.3	77.975	1.8	19.8	137.5	29.5	21.2	117.192	104.105	67.9474	77.0541	28.7812	38.4701	95	280.333	1	0	1	M	2137-06-16 14:05:00	2137-06-26 17:20:00	10.1354	43.3236	UNABLE TO OBTAIN	EMERGENCY	0	2137-06-16 14:05:58	2137-06-26 17:22:12
709	90	65	13	3	1	0	3	4	2	22.5	3.4	1	16	0.6	2.4	105.667	151.667	42.6667	14.2667	7.13333	145	3.65	39.45	2.25	23.75	140.333	29	9.5	77.76	113.278	73.4444	88.1081	21.4412	35.35	100	149.8	1	0	1	M	2110-09-11 12:57:00	2110-09-14 15:58:00	3.1257	23.3504	WHITE	EMERGENCY	1	2110-09-11 12:58:23	2110-09-14 17:16:14
710	49	50	7	3	1		1	0	2	14			17.6667		1.86667	109.25	139.182	28.2167	9.5	1.51111	146.75	4.175	31.75	1.35	14.5	134	21.3333	14.225	78.0323	127.226	68.4194	88.5806	17.0294	36.9444	97	121.708	1	0	1	M	2179-03-30 22:14:00	2179-04-24 15:02:00	24.7	75.0733	OTHER	EMERGENCY	0	2179-04-08 11:23:41	2179-04-19 11:57:40
711	73	46	4	2	0	1	1	0	0	15.6	2.63333	2	18	1.25	0.92	113.286	134.7	31.9	10.75	1.88889	200.2	4.125	119.733	1.5	16.8667	142.429	31.6	15.18	60.1071			72.0741	23.7353	35.3389	96.6667	124.333	1	0	1	F	2179-06-09 14:22:00	2179-07-03 21:35:00	24.3007	72.8876	UNKNOWN/NOT SPECIFIED	EMERGENCY	1	2179-06-09 14:22:31	2179-07-03 23:21:56
712	64	41	4		1	2	0	1	0	15	2.1	9.5	17.8	2.13333	0.72	108.4	129.6	32.1	10.6	2.36	137.75	3.52	32.1333	1.6	17.7	137.4	19.6	9.025	133.472	114.444	79.1111	86.9259	24.7568	36.3095	97.6571	148	0	0	1	M	2125-06-18 17:22:00	2125-06-28 12:45:00	9.8076	64.3319	WHITE	EMERGENCY	0	2125-06-18 17:22:48	2125-06-28 13:59:29
713	42	39	11	3	2		4	2	0	12.5			22.5		0.5	106.75	130.75	26.4333	8.6625	4.27143	96.3333	4.21667	46.4	1.45	16.4	139.4	9.5	11.0333	79.4324	99.6591	44.1364	62.4516	18.075		97.8293	128.471	1	0	1	F	2105-06-08 11:15:00	2105-06-16 19:00:00	8.3229	81.2296	WHITE	ELECTIVE	0	2105-06-08 13:14:59	2105-06-12 17:21:44
714	36	55	9	4	0	0	4	0	1	11	3.8		24.6667	0.5	1.55	114.1	155.895	26.0579	8.94211	4.85	196.5	4.83684	51.1889	1.34444	15.5333	145.917	19.1667	7.71	84.8333	117.306	52.5	71.2222	18.7391		96.8788	152.947	1	0	1	M	2112-02-13 23:31:00	2112-03-09 16:45:00	24.7181	64.4777	WHITE	EMERGENCY	0	2112-02-13 23:35:00	2112-03-09 16:54:20
715	96	50	17	4	3	3	3	0	4	24.8462	2.7		12.6923	7.02	1.51538	104.882	138	32.3952	10.6476	6.15333	124.188	5	40.7933	1.61333	17.0733	136.059	16.6923	8.1125	86.7209	142.3	96.1667	114.617	23.0976	34.317	96.6279	144.188	1	0	1	F	2177-02-21 12:45:00	2177-03-12 15:30:00	19.1146	31.9994	ASIAN - OTHER	URGENT	0	2177-02-21 16:20:03	2177-03-07 14:51:09
716	46	49	8	3	1	0	3	0	1	13	3.1		20.3333	0.3	1.3	109	157.182	30.2	10.17	2.56	168.25	4.29091	37.65	1.35	15.275	136	29	13.4	81.0606	117.219	32.9375	67.3226	13.2		97.7273	131.593	1	0	1	F	2120-11-01 22:51:00	2120-11-12 17:00:00	10.7563	80.3137	UNABLE TO OBTAIN	EMERGENCY	0	2120-11-02 14:01:49	2120-11-06 11:28:38
717	86	61	11		1	2	4	2	2	16.25	2.5		23.75	2.85	1.9	102.25	129.25	41.15	13.35	3.775	148	4.6125	39.75	2.9	29.85	136.6	66	15.65	103.957	100	72.1351	81	16.6087	35.7431	95.4545	132.455	0	0	1	F	2170-09-10 20:58:00	2170-09-15 21:45:00	5.0326	83.3937	BLACK/AFRICAN AMERICAN	EMERGENCY	1	2170-09-10 20:58:53	2170-09-16 00:35:05
718	43	53	11	3	1	2	4	0	1	15.75	4.1	25	20	2.2	1.5	107.6	128.75	44.72	14.88	3.41111	137	4.67	28.075	1.225	14.35	139.2	27.75	4.5	92.619	107.355	55.1935	71.0645	18.84	37.0648	99.5238	130.833	1	0	1	M	2154-01-18 16:49:00	2154-01-31 13:44:00	12.8715	72.6195	WHITE	EMERGENCY	0	2154-01-18 16:50:22	2154-01-22 21:00:58
719	61	39	8	4	0	0	4	0	0	10.6667	2.05		28.6667	0.8	0.5	100.2	90.4	29.5	10.0667	1.43333	378	3.98571	42.25	1.5	17.25	135.2	21	28.2333	73.2143	105	54.8438	72.4516	25.3429	36.3472	96.9286	110.833	1	0	1	M	2114-08-24 00:34:00	2114-09-20 15:00:00	27.6014	56.4777	UNKNOWN/NOT SPECIFIED	EMERGENCY	0	2114-08-24 00:35:22	2114-09-03 13:44:15
720	49	35	4		0	0	4	0	0	13.3333	1.7	1	20.6667	0.2	0.5	108.667	110.667	24.1	7.875	2.28	497.75	3.73333	70	1.46667	16.3	139	9	20.1	115	105.75	51.5417	64.4167	23.2917	37.0476	95.6364	109.5	0	0	1	F	2160-10-13 20:04:00	2160-11-07 13:25:00	24.7229	65.7888	WHITE	EMERGENCY	0	2160-10-13 20:04:50	2160-10-28 12:49:04
721	64	66	10	0	1	1	4	0	4	25.5	3.1		13.6667	1.5	4.08333	108.667	130.167	27.4889	7.95	3.15	140.333	5.56667	41.9333	7.7	62.4667	142.167	142.833	9.63333	68.7308	113.853	56.9412	75.1765	22.2188	37.1667	99.28	137	1	0	1	F	2176-08-03 22:06:00	2176-08-15 16:09:00	11.7521	77.3868	BLACK/AFRICAN AMERICAN	EMERGENCY	0	2176-08-03 22:07:30	2176-08-08 14:28:39
722	57	35	2		0	0	1	0	1	17	3.25	8	19.5	0.5	1.85	104	168	29.65	9.5	1.9	392.5	3.83333	26.1	1.3	14.6	134.333	34	21.15	106.08	109.68	61.52	71.88	25.4	37.6313	97.6	172.833	0	0	0	F	2157-05-16 15:31:00	2157-05-21 13:22:00	4.9104	69.1231	BLACK/AFRICAN AMERICAN	EMERGENCY	0	2157-05-16 17:07:08	2157-05-18 21:41:46
723	32	35	8	3	2		3	0	0	10			25.5		0.95	112	119.588	25.8294	8.31429	2.4	199.75	4.54118	43.4667	1.3	15.0333	140.571	20.5	7.725	73.3333	108.576	59.7273	77.0606	14.641		97.0625	125.562	1	0	1	F	2180-08-28 12:00:00	2180-09-06 18:33:00	9.2729	78.4836	WHITE	ELECTIVE	0	2180-08-28 11:06:38	2180-09-04 10:37:44
724	28	32	8	4	1		3	0	0				25.5		0.6	103.4	126.4	28.5917	9.85	1.92	145.667	4.17692	31.35	1.3	14.8833	134.8	12.5	13.2333	86.8	106.667	42.4	66.6909	17.5161	36.8731	97.5484	124.429	1	0	1	M	2130-09-13 18:10:00	2130-09-24 16:00:00	10.9097	54.4454	WHITE	EMERGENCY	0	2130-09-19 10:33:08	2130-09-21 19:00:12
725	48	42	8	4	1	1	1	0	1	11.5			23.1667	1.55	1.65	104.667	200.333	45.025	14.575	1.78333	138.25	4.81667	35.85	1.1	11.95	134.333	37.8333	10.875	128.2	105.388	66.3469	76.102	23.5862	38.2083	94.7	203.125	1	0	0	M	2163-08-03 16:37:00	2163-08-24 13:41:00	20.8778	43.0145	WHITE	EMERGENCY	0	2163-08-03 16:38:19	2163-08-20 15:18:18
726	51	30	1	0	0		1	0	0	13.5			20.75		0.78	108.5	135.857	26.4375	8.88	2.6	247	4.51429	29.6333	1.1	12.4	137.167	11.4	18.7	119.758	112.758	63.9091	80.303	14.3659	36.9188	99.9697	138.857	1	0	1	M	2147-08-27 13:04:00	2147-09-08 18:40:00	12.2333	27.8515	UNKNOWN/NOT SPECIFIED	EMERGENCY	0	2147-08-27 13:06:17	2147-08-31 15:23:08
727	44	29	4	1	0		3	0	0	13			22.75		0.65	107	136.308	32.725	10.7429	2.8375	281	4.34167	29	1.23333	13.4667	137.857	15.25	19.9333	101.737	115.564	54.2308	72.5932	20		99.5455	131.917	1	0	1	M	2107-09-09 15:45:00	2107-09-13 16:45:00	4.0417	65.3557	WHITE	ELECTIVE	0	2107-09-09 15:27:04	2107-09-11 14:12:22
728	82	70	14	3	0	2	4	1	4	14.6667	2.95	7	22.8333	1.74	3.36667	104	149.9	37.3182	12.3545	1.97273	195.6	5.1	34.88	1.44	16.32	134.7	36	18.08	108.091	95.44	53.52	69.08	23.4	38.1111	96.3043	134.636	1	0	1	M	2163-04-21 12:00:00	2163-05-16 13:57:00	25.0813	66.3409	WHITE	EMERGENCY	1	2163-04-24 00:10:34	2163-05-16 14:59:00
729	53	58	7	0	0	0	4	0	3	14.6	2.2	28	20.6	0.35	3.1	107.571	113	34.2	11.9	3.12857	237.667	3.77143	25.15	1.3	15.25	137.571	63.2	5.65	91.5833	97.225	53.175	66.425	19.3667	37.4127	98.7083	108	1	0	1	M	2109-06-07 21:36:00	2109-06-21 15:30:00	13.7458	81.5511	WHITE	EMERGENCY	0	2109-06-07 21:36:40	2109-06-18 15:06:46
730	56	36	10	4	1	0	4	0	1	16.5	2.26667		25.75	0.5	1.12	109.091	201.5	32.1077	10.7308	7.55385	181.6	3.66154	32.22	1.24	14.5	143.769	11.6	4.26	103.068	103.488	53.3488	69.9767	27.383	36.4132	95.5227	210.5	1	0	1	M	2106-10-11 03:49:00	2106-11-06 11:18:00	26.3118	57.168	BLACK/AFRICAN AMERICAN	EMERGENCY	0	2106-10-11 04:44:57	2106-11-06 11:18:54
731	47	50	10		3	1	4	0	2	16.25	3.1	28.5	24.5	1.16667	2.7	106	172.5	45.5286	15.0143	3.78333	58	4.825	49.1	1.65	18.125	141.75	42.25	11	76.4516	104.067	57.5667	68.4333	20.6774	36.0741	99.5161	166.143	0	0	1	M	2161-12-12 14:14:00	2161-12-17 17:00:00	5.1153	301.544	WHITE	EMERGENCY	0	2161-12-12 14:15:26	2161-12-14 20:41:41
732	70	63	10	4	0	0	4	0	2	20.5			13.5	0.25	2	99.5	275.5	35.4	11.8	1.925	288	4.95	35	1.35	15.75	128.5	49	21.8	82.4545	109.062	67.3125	77.8125	25.8974	36.7063	95.4242	265.6	1	0	1	F	2100-09-29 03:36:00	2100-10-05 06:50:00	6.1347	63.279	WHITE	EMERGENCY	1	2100-09-29 03:36:56	2100-10-04 16:01:26
733	59	49	11	4	1	0	4	0	2	19.4	3.1		19.4	0.8	2.42	108.8	165.615	33.65	10.975	5.15	155	4.44	103.575	1.93333	21.2667	142.9	48.6	12.8667	78.1351	109.732	49.7317	66.55	18.8571	36.2037	96.5405	173	1	0	1	M	2132-09-30 15:53:00	2132-10-05 14:05:00	4.925	84.2583	WHITE	ELECTIVE	1	2132-10-02 03:08:33	2132-10-05 16:50:41
734	93	61	14	3	1	2	4	3	1	16.75	2.9	10	18.25	4.8	1.6	110.4	178	30.4167	10.5	3.71667	125.667	3.38	31.1	1.43333	16.3	141.6	48.25	7.36667	96.4706	107.114	54.9143	70.3143	22.7838	36.4556	97.4118	179.667	1	0	1	M	2106-07-26 23:24:00	2106-09-21 19:00:00	56.8167	57.3099	WHITE	EMERGENCY	0	2106-07-26 23:24:57	2106-08-05 18:02:31
735	27	11	2		0	0	1	1	0	15.25	3.88		20.25	0.14	0.975	109.75	98.75	35.9333	12.2667	1.55	254	3.86	27.675	1.175	13.725	141.25	8.5	6.13333	71.1818	110.5	61.2727	72.6364	19.2273	36.6111	97.5455	113.8	0	0	0	F	2167-11-22 04:24:00	2167-11-24 14:15:00	2.4104	21.1098	WHITE	EMERGENCY	0	2167-11-22 04:25:23	2167-11-24 14:44:17
736	65	58	9	3	2	0	1	1	2	15.75			21.75	0.8	2	101.8	188.3	29.3286	10.1667	2.0125	95.4	4.52857	33.1	1.43333	16.2667	134.4	62.25	11.68	78.1905	114.714	54.6429	73.7381	17.5556	35.7735	97.9762	128.92	1	0	1	M	2111-08-17 01:33:00	2111-08-27 18:28:00	10.7049	82.8411	UNKNOWN/NOT SPECIFIED	EMERGENCY	0	2111-08-17 01:33:59	2111-08-22 18:00:14
737	79	48	10	3	2	2	1	0	2	26			14	2.05	1.76667	112.429	121.944	26.7222	9.1125	13.35	94.2857	4.09333	83.6	1.86	20.22	146.875	19	11.15	88.0968	123.194	59.4516	80.1452	18.5942	35.1244	97.871	109.1	1	0	1	F	2156-09-19 15:51:00	2156-09-20 20:40:00	1.2007	84.146	UNABLE TO OBTAIN	EMERGENCY	1	2156-09-19 17:38:59	2156-09-20 22:53:01
738	115	61	14		2	2	3	4	3	17	1.4	4	22	3.4	0.6	103	78	34	11.1	5.66667	86	3.5	78.65	2.125	22.475	138.25	18.5	8.1	152.216	113.841	62.9302	75.5227	32.1176	37.4524	97.2083	80.125	0	0	1	F	2128-12-21 03:24:00	2128-12-28 20:40:00	7.7194	33.036	UNKNOWN/NOT SPECIFIED	EMERGENCY	1	2128-12-21 03:25:25	2128-12-28 22:48:07
739	70	43	12	4	2	1	4	0	1	10	1.6		24	1.225	1.06667	107.429	130.818	32.6696	11.1227	4.01333	90.25	4.95238	80.8667	1.93333	20.5	136.533	23.6667	7.6625	111.873	101.286	56.7619	68.4286	32.9048		93.44	129.714	1	0	1	M	2152-04-09 21:02:00	2152-05-02 14:01:00	22.7076	60.9976	WHITE	EMERGENCY	0	2152-04-09 21:03:20	2152-04-27 11:45:47
740	80	70	10	3	0	0	3	0	4	16	2.575	14	19.25	0.7	3	107.2	120.25	31.06	9.88	1.82	165.25	4.86	42.95	1.675	17.55	137.2	78.75	18.575	63.5667	116.632	41.7895	63.3684	17.2727	36.3403	98.3333	125.5	1	0	1	F	2103-11-16 01:56:00	2103-12-04 17:21:00	18.6424	75.0546	PATIENT DECLINED TO ANSWER	EMERGENCY	0	2103-11-16 01:58:17	2103-11-30 16:36:15
741	40	43	9	4	1		4	0	0	10.6667			26		0.8	108.286	155.467	24.2875	7.97333	4.07273	158.6	4.06471	52.08	1.46	15.72	139.375	13.3333	13.28	88.5	101.375	50.1875	60.625	22.3158		95	150.952	1	0	1	F	2190-01-02 00:26:00	2190-02-19 16:40:00	48.6764	66.5066	WHITE	EMERGENCY	0	2190-01-05 09:37:12	2190-02-19 18:37:11
742	66	57	6		0	1	1	1	3	18.6667	2.6		13.6667	1.03333	3.275	109.6	199.25	32.875	11.2333	3.1	200.333	4.8	36.1667	2.2	22.6333	136.8	59	9.7	70.4167	93.3214	52.4643	63.7143	16.25	35.5764	95.5	190.2	0	0	0	M	2190-12-02 16:48:00	2190-12-17 15:30:00	14.9458	71.048	WHITE	EMERGENCY	0	2190-12-02 16:51:35	2190-12-04 21:13:08
743	73	55	10	4	0	0	4	0	2	20.75	3.3		16.75	0.566667	2	103	132.6	37.6333	13	4.76667	227.333	5.32857	65.3	2.33333	23.9667	132.75	39.75	6.1	109.079	107.59	57.3077	72.7179	21.5227	37.3889	98.1471	155.286	1	0	1	M	2139-12-16 13:22:00	2139-12-31 02:34:00	14.55	41.5822	WHITE	EMERGENCY	1	2139-12-16 19:38:40	2139-12-31 06:02:21
744	75	53	13	3	2	0	4	4	0	9.5			17.25	0.4	0.3	112.167	121.2	28.1	9.93333	3.56667	100.556	3.88333	49.625	1.45	16.3125	134.667	11.5	10.15	115.6	95.4348	57.3043	69.9111	17.75	36.1722	100	115.091	1	0	1	F	2185-03-09 12:00:00	2185-04-20 14:40:00	42.1111	39.3835	WHITE	EMERGENCY	0	2185-03-10 15:58:15	2185-03-22 19:22:55
745	51	40	5	0	0	0	4	0	1	17	2.9	1	17.5	0.4	1.45	108.5	144.5	30.85	10.15	1.51667	528	3.35	30.8	1.2	14.4	139.5	27	12.65	68.9583	102.2	66.4	76.875	21.6207	35.9074	99.4	156.2	1	0	1	M	2123-09-06 03:03:00	2123-09-28 18:00:00	22.6229	80.6455	UNKNOWN/NOT SPECIFIED	EMERGENCY	0	2123-09-06 03:05:13	2123-09-11 01:00:15
746	75	44	6	3	0	0	1	0	2	18.75	2	10	17.875	0.65	2.3375	101.5	161.364	26.1778	7.43333	3.57778	721.375	5.49091	29.6286	1.24286	14.4286	131.5	30.75	21.8	126.111	110.452	64.8387	81.0588	27.5152	37.6923	98.2593	170.154	1	0	1	M	2131-03-02 07:15:00	2131-03-31 14:25:00	29.2986	54.1321	WHITE	ELECTIVE	0	2131-03-13 02:50:57	2131-03-19 18:39:42
747	62	74	10	3	0	0	4	0	3	15	3.4		32	0.4	2.7	97.5	121	33.55	10.25	2.75	411.5	4.05	31.55	1.1	12.8	140.5	62.5	14.1	69.1034	98.6774	52.2903	62.3226	22	36.2315	94.8571	122	1	0	1	F	2117-10-02 21:57:00	2117-10-15 13:50:00	12.6618	300.004	PATIENT DECLINED TO ANSWER	EMERGENCY	0	2117-10-02 21:58:04	2117-10-08 19:01:30
748	54	50	9	4	0	0	4	0	1	20.3333	2.5		18.3333	0.2	1.5	102.667	245.647	30.8111	10.7143	5.675	339.75	4.47692	36.6	1.1	13.3	138.667	27	18.2333	85.7436	121.105	43.2895	82	32.6061		95.8919	223.259	1	0	1	M	2112-07-05 07:15:00	2112-07-22 16:45:00	17.3958	65.7134	WHITE	ELECTIVE	0	2112-07-05 14:38:34	2112-07-11 16:35:41
749	47	56	8	4	0	0	4	0	0	16	2.8		19.3333	0.3	0.725	108.75	172.889	42.4333	14.6	5.37692	212.667	3.92222	28.6	1.25	14.5	140.5	14	20.0667	88.3415	101.171	56.2683	71.9048	29.0851	36.5046	94.3077	163.4	1	0	1	F	2139-02-03 21:43:00	2139-02-25 18:20:00	21.859	69.6111	OTHER	EMERGENCY	0	2139-02-03 21:44:18	2139-02-25 18:43:02
750	97	66	11	3	2		4	2	0	13.2			17.2		0.88	114.375	124.625	29.05	9.9375	3.4625	121.4	4.2875	45.8	1.625	18.075	137.625	15.2	4.5	120.37	95.8478	54.5435	67.8723	27.7647	36.338	97.2273	108.444	1	0	1	F	2116-05-13 09:46:00	2116-06-17 00:01:00	34.5938	72.6434	WHITE	EMERGENCY	1	2116-05-16 20:33:30	2116-06-03 18:26:36
751	37	50	5	0	2	0	1	1	1	13	2.9		20.75	0.3	1.125	113.75	135.75	26.0545	8.88571	3.0125	175	4.11667	34.125	1.275	14.675	143	55.75	14.6667	81.5714	130.16	63.88	82.76	14.75	36.2333	99.8077	139.25	1	0	0	M	2101-01-16 01:27:00	2101-01-21 17:39:00	5.675	85.6749	WHITE	EMERGENCY	0	2101-01-16 01:28:21	2101-01-18 11:00:36
752	65	43	10	4	0	0	4	0	2	19.6	3.8	3	15.5	0.3	1.8	111.667	164.714	51.5333	16.9333	4.35714	281	4.8	64.08	1.08	12.94	143.286	18.3333	17.7	93.2	103.408	68.9592	78.2041	29.3793		96.6538	150.167	1	0	1	M	2149-05-11 08:54:00	2149-05-14 12:00:00	3.1292	38.5754	NATIVE HAWAIIAN OR OTHER PACIFIC ISLANDER	EMERGENCY	1	2149-05-11 08:55:42	2149-05-15 00:17:34
753	71	63	13	3	0	2	3	1	4	18		2	16.6667	1.93333	1.43333	108.667	153.727	32.08	10.6444	6.73333	191.6	4.43333	46.025	2.025	21.675	138.833	40.6667	17.84	94.0526	108.784	58.973	74.6119	18.0976		98.32	154.96	1	0	1	F	2116-05-11 11:46:00	2116-06-04 10:40:00	23.9542	74.0947	UNABLE TO OBTAIN	EMERGENCY	0	2116-05-11 11:46:28	2116-06-04 10:59:12
754	104	72	13	4	0	0	4	4	1	15.25		5	21	0.6	1.24	104	251.2	44.175	15.1	3.25556	318.5	3.4	36.5	1.23333	14.3	137.8	26.8	20.5	72.2	107.972	79.3889	92.8919	27.8049	32.86	94.9714	271	1	0	1	M	2149-01-19 23:43:00	2149-01-23 16:43:00	3.7083	55.3003	UNKNOWN/NOT SPECIFIED	EMERGENCY	1	2149-01-19 23:44:14	2149-01-27 11:26:23
755	70	38	5	0	0	0	0	3	2	16.75	3.8	20	21.25	0.8	1.375	106	122	39.2333	13.8333	4.12	210.25	4.46	25.7	1	11.2	139	18.5	11.45	99.9655	127.148	84.3333	95.1786	21.8108	37.6909	98.4828	113.833	1	0	0	M	2117-02-28 16:35:00	2117-03-30 13:54:00	29.8882	41.0131	WHITE	EMERGENCY	0	2117-02-28 16:38:18	2117-03-25 18:09:51
756	54	40	5		3	0	1	0	1	25	2.6	7	17	1.03333	1.3	103.333	186	31.45	10.45	10.74	48.5	4.36667	37.4	1.2	14	140.333	34	12.3	90.1923	117.385	47.1538	65.5769	19.6154	36.4352	96.2692	196.75	0	0	0	M	2137-11-15 22:23:00	2137-12-11 17:25:00	25.7931	74.8954	WHITE - RUSSIAN	EMERGENCY	0	2137-11-17 15:50:06	2137-11-20 11:26:38
757	90	53	13	3	3	1	4	0	2	20.6667	2.16667	26	8	0.8	1.7	102.571	253	30.15	9.4	6.6	108.25	3.57143	47.125	2.425	25.375	126.714	16.5	4.55	116.556	111.667	57.6667	67.3333	29.4	37.0667	97.1923	269.571	1	1	1	F	2196-08-12 23:08:00	2196-08-22 15:28:00	9.6806	52.0284	BLACK/AFRICAN AMERICAN	EMERGENCY	0	2196-08-13 22:01:02	2196-08-22 15:28:25
758	76	64	11	4	0	0	4	0	3	14.5	3.1		16.5	0.5	2.175	106.75	170.25	35.3333	10.8333	2.775	283.333	5.425	30.5333	1.23333	13.5	132.25	33	18.4667	74.5741	108.381	70.0159	81.6154	27.5484	35.9907	96.2407	201	1	0	1	F	2196-03-27 17:05:00	2196-04-08 12:40:00	11.816	62.9602	WHITE	EMERGENCY	0	2196-03-27 17:06:34	2196-04-04 14:59:42
759	32	28	10	3	1	0	4	0	2	13.4			28	0.55	1.45	103.667	147.5	34.1	10.96	4.5	169.8	4.16667	26	1.16667	12.8667	141.333	12.1667	19.86	69.375	116.5	70.1667	87.625	23.3871	37.2222	98.125	154.714	1	1	1	F	2109-06-29 17:38:00	2109-07-12 18:18:00	13.0278	39.2062	BLACK/AFRICAN AMERICAN	EMERGENCY	0	2109-06-29 17:39:42	2109-07-08 20:29:03
760	16	22	3	2	0		1	0	0	15			23.6667		0.775	105.429	130.286	41.5125	14.075	3.26667	235.75	3.92857	27.85	1.1	12.85	139.286	11.75	17.425	73.3529	122.906	66.8438	86.125	15.2162	36.9222	98.9118	132.778	1	0	1	M	2176-07-15 01:43:00	2176-07-30 10:45:00	15.3764	34.2706	WHITE	EMERGENCY	0	2176-07-15 01:44:31	2176-07-30 11:34:05
761	103	82	16	2	2	2	4	3	3	32.5			9.5	3.4	2.275	106.75	113.25	25.45	8.6	9.53333	61.5	4.05	37.85	4.4	41.85	144.75	80.75	7.25	112.684	90.4211	42.0526	60.5263	23.2105	36.1667	97.8333	119.333	0	0	1	F	2193-03-08 16:22:00	2193-03-11 00:50:00	2.3528	76.6524	BLACK/AFRICAN AMERICAN	EMERGENCY	1	2193-03-09 21:43:05	2193-03-11 03:44:06
762	55	51	6	2	0	0	4	0	0	17.6	1.5		19.6	0.65	0.7	112	245.167	35.6222	11.2222	8.97692	261.167	4.3	112.95	2.025	22.05	145.167	18.8	15.4167	82.1905	97.3158	90.6842	92.8182	21.16	33.6	79.5	265.25	1	0	1	F	2191-07-21 11:25:00	2191-07-26 14:50:00	5.1424	53.9628	BLACK/AFRICAN AMERICAN	EMERGENCY	1	2191-07-21 19:03:44	2191-07-26 18:25:32
763	68	60	12	4	0	0	4	0	4	20		11	14	0.4	6.825	109.4	117.667	28.52	9.175	3.61667	214.333	5.24	30.7667	1.33333	15.3333	137.2	88.25	8.83333	104.808	98.3077	55.0769	67.3226	18.5333	37.7654	99	111.2	1	1	1	M	2196-08-12 15:07:00	2196-08-24 18:15:00	12.1306	58.938	WHITE	EMERGENCY	0	2196-08-12 15:08:04	2196-08-21 17:32:52
764	83	59	13	3	0	0	4	2	4	23.4286	2.85		14.7143	0.25	5.28571	104.857	192.714	29.2	9.68333	1.36667	342.8	5.92222	46.6	1.12	13.16	137.143	92.1429	14.54	123.5	111.974	59	75.9231	25.4	38.1746	98.4737	207.667	1	1	1	M	2131-03-22 23:25:00	2131-04-20 15:40:00	28.6771	66.7611	WHITE	EMERGENCY	0	2131-03-22 23:26:28	2131-04-20 15:45:26
765	58	43	11	4	2	0	4	0	1	15	1.4		21.3333	0.65	1.56667	110	145	28.1571	9.45385	5.29333	88.5	4.7875	104.22	1.58	17.28	138.286	21.3333	12.825	94.8868	120.407	58.463	90.3056	17.9683		93.4483	136.824	1	0	1	F	2168-09-30 19:22:00	2168-10-14 15:30:00	13.8389	61.3561	WHITE	EMERGENCY	0	2168-09-30 19:23:02	2168-10-11 14:47:13
766	49	51	5	0	0	1	1	0	3	11	2.1		19.3333	1	1.6	108.6	144.364	34.0667	11.33	2.47	229	4.58	32.98	1.4	15.82	136.2	25.3333	16.4	70.7308	133	79.6667	97.2	14.1613	37.0417	99.3077	160.571	1	0	0	M	2139-11-07 12:00:00	2139-11-14 19:20:00	7.3056	57.2182	WHITE	URGENT	0	2139-11-08 02:49:15	2139-11-10 00:03:42
767	90	45	7		0	0	3	1	3	15	2.7		22.3333	0.45	1.53333	111	205	32.2	9.75	2.16	488	3.7	46.4	1.6	17.5	144.667	30.3333	14.7	92.6364	98.68	50.68	60.6	23.25	36.0397	96.1875	210	1	0	1	F	2125-10-29 03:22:00	2125-11-05 17:00:00	7.5681	75.7556	WHITE	EMERGENCY	0	2125-10-29 03:24:10	2125-10-30 21:37:42
768	54	43	8	0	2	2	1	1	2	19.6	3.4		16.6	4.42	2.02	101.6	129.6	35.75	12.4667	2.925	95	3.66	32.2	3.36	32.98	134.2	33.2	12.0333	107.038	125.708	63.4583	77.2083	20.9032	36.5463	96.3462	129.6	1	0	0	F	2105-02-15 18:00:00	2105-03-03 21:00:00	16.125	40.8708	WHITE	EMERGENCY	0	2105-02-15 21:40:01	2105-02-18 16:32:39
769	51	64	10	3	1		1	4	1	10			28.5		1.25	103.25	114.833	30.54	10.6	3.92857	157.25	2.87273	31.6333	1.23333	14.4667	142	16.5	14.65	72.8718	110.364	62.2727	73.5538	16.7955	36.1909	97.65	117.435	1	0	0	M	2143-11-20 05:55:00	2143-12-04 13:18:00	14.3076	41.7346	HISPANIC/LATINO - PUERTO RICAN	EMERGENCY	0	2143-11-20 05:56:05	2143-12-01 22:28:08
770	91	37	10	0	0	2	4	0	4	22.8571	2.96	27	17	1.74	3.95714	101	244.091	37.5429	11.75	3.5	350.25	4.7	26.6	2.625	27.3	133.4	37.7143	4.025	123.333	93.9744	62.0513	69.9231	19.1905	37.2444	97.9722	145.462	1	0	1	M	2174-04-12 12:31:00	2174-05-09 15:05:00	27.1069	36.7031	BLACK/AFRICAN AMERICAN	EMERGENCY	0	2174-04-12 12:32:11	2174-04-16 17:52:15
771	77	43	13	3	3	2	4	0	1	13.5455	2.4		24.3636	2.7375	1.23636	111.588	181.235	26.2235	9.3875	6.89333	86.1	4.45	66.275	1.56667	17.15	143.471	12.4545	5.46	114.062	129.615	83.64	92.0303	18.2941	35.8689	99.2857	173.053	1	0	1	M	2115-01-19 03:15:00	2115-02-23 10:17:00	35.2931	41.2552	HISPANIC OR LATINO	EMERGENCY	0	2115-01-19 03:30:52	2115-02-02 15:37:22
772	99	58	12	4	1	2	4	0	1	26.25	2.35	1	13.75	4.45	1.225	99.6	190	26.875	9.03333	8.85	183.667	5.52	49.95	2.125	22.1	132.8	27.5	18	112.364	98.1875	56.9062	70.4062	21.4262	36.35	98.7551	245	1	0	1	F	2186-01-29 18:30:00	2186-02-10 13:30:00	11.7917	51.108	WHITE	EMERGENCY	0	2186-01-29 18:30:48	2186-02-03 14:43:17
773	38	25	2			0	1	0	1	18.5		5.66667	19.75	0.3	1.125	106	123.6	36.85	12	3.43333		3.88	25.7	1.15	12.05	140.25	7.5	6.825	118.444	132.5	73.8462	87.2692	24.4167	36.8056	97.9722	153.25	0	0	0	F	2113-01-15 15:31:00	2113-01-20 18:15:00	5.1139	48.5723	BLACK/AFRICAN AMERICAN	EMERGENCY	0	2113-01-15 15:32:23	2113-01-17 15:25:32
774	46	57	8	0	1	0	4	0	3	13.3333	2.7		17.3333	0.5	1.26667	114.5	139.429	29.9167	9.9	2.27778	138	4.1	41.3	1.1	12.05	138.667	25	12.5	87.5217	110.36	42.92	64.64	17.4483	36.8222	96.9565	148.375	1	0	1	F	2125-02-22 22:18:00	2125-03-05 17:22:00	10.7944	80.3383	WHITE	EMERGENCY	0	2125-02-22 22:19:48	2125-03-02 17:15:45
775	91	60	16	4	1	2	4	2	3	40.2	3.4		12.6	2.7	3.86	93.2857	64.5833	27.5333	8.16667	16.5143	153.6	5.53077	53.86	5.74	52	137.833	31	9.94	91.6333	98.8205	64.3077	75.3846	23.8286	35.22	91.931	80.5263	1	1	1	M	2193-12-25 19:00:00	2194-01-14 00:01:00	19.209	51.3353	HISPANIC/LATINO - PUERTO RICAN	EMERGENCY	1	2193-12-29 18:49:56	2194-01-15 03:16:21
776	129	72	15	3	3	3	1	4	1	12	2.3		28.625	7	0.8875	104.556	172.95	22.836	7.932	3.56111	83.5	4.11667	51.9933	1.46	16.4267	141.056	18.125	3.36429	106.333	113.927	66.6909	80.2182	18.9123	36.8016	98.9796	169.571	1	0	1	M	2154-01-31 00:59:00	2154-02-14 16:30:00	14.6465	58.3176	WHITE	URGENT	0	2154-01-31 13:12:24	2154-02-08 17:05:32
777	65	63	8	3	1	0	1	0	3	16		3	19.25	0.25	2.325	110.75	121.933	30.2111	10.0625	1.89333	155.667	4.3	41.6667	1.03333	11.2667	138.375	39.5	16.5333	73.6486	116.3	52.625	75.675	27.5556		98.4242	125.059	1	0	1	F	2125-12-09 15:11:00	2126-01-06 11:30:00	27.8465	77.7557	PATIENT DECLINED TO ANSWER	EMERGENCY	0	2125-12-09 15:13:37	2125-12-27 18:43:57
778	98	74	18	4	3	3	4	0	4	22.8333	2.3	9	22.8333	6.575	3.08333	91.3333	115.5	27.1111	10.9833	5.79167	74.6667	5.37778	41.05	1.96667	20.9889	131.5	104.833	17.7	103	102.214	64.1786	80.6486	22.4762	35.6493	94.4138	116.286	1	0	1	M	2157-05-05 14:03:00	2157-05-08 09:15:00	2.8	48.5201	WHITE	EMERGENCY	1	2157-05-05 14:03:27	2157-05-08 10:30:30
779	39	46	8	3	1	1	3	0	0	12.5	3.2		22.5	1.5	0.85	103.833	123.583	28.7692	10.0273	1.97778	165.143	4.4	30.88	1.28	13.82	134.667	16.5	16.1	73.5745	107.211	46.1053	63.3077	18.75		99.6875	133.778	1	0	1	M	2157-01-13 13:25:00	2157-02-02 15:43:00	20.0958	62.6586	WHITE	EMERGENCY	0	2157-01-17 13:58:26	2157-01-27 14:50:40
780	157	107	18	3	2	2	4	4	3	33.5	2	18.5	11.75	4.4	4.075	104	249.2	26.78	8.62	13.2267	78.75	4.46667	37.025	1.525	16.775	141.917	63.75	15.65	97.6316	111.6	49.725	68.125	19.1667	36.0256	92.3548	313.308	1	0	1	M	2200-11-24 00:46:00	2200-11-26 14:07:00	2.5563	61.0254	BLACK/AFRICAN AMERICAN	EMERGENCY	1	2200-11-24 00:47:00	2200-11-26 16:16:28
781	44	34	8	0	2	1	4	0	1	17.8333			22.5	1.4	1.16667	111.364	141.158	26.2526	8.86316	8.21667	102.3	3.38421	48.03	1.37	14.67	145.636	14.3333	6.65	107.625	100.725	63.275	76.725	23.5417	37.1061	100	137.75	1	0	1	M	2187-08-20 20:46:00	2187-09-14 10:45:00	24.5826	49.2793	UNKNOWN/NOT SPECIFIED	EMERGENCY	0	2187-08-20 20:46:45	2187-09-04 15:48:21
[truncated: 172 more columns]
